# Supplementary material for: Development, testing and validation of a targeted NGS-panel for the detection of actionable mutations in lung cancer (NSCLC) using anchored multiplex PCR technology in a multicentric setting
Source: Pathol Oncol Res. 2024 Mar 28;30:1611590. doi: 10.3389/pore.2024.1611590 (PMC11006983; doi:10.3389/pore.2024.1611590)
Supplement: Supplementary file 1 [file Table2.XLSX]

## Sheet: Sup Table 3 QC
	Supplemental Table 2: Detailed quality control parameters of each sample.
Archer Suite sample ID	Sample ID (center-run#-case#)	DNA concentration (ng/µl)	DNA QC Score	recommended amount of DNA [ng]	DNA input quantity (ng)	DNA coverage	DNA uniformity	DNA 10x	DNA 100x	molbar total num reads	unique fragment total	raw fragment filtered on target percent	unique fragment filtered on target percent	on target deduplication ratio	unique fragment mean length	average unique DNA start sites per GSP2
M838-20_S1_L001_R1_001	CA-01-01	42.5	9.965	116	115.98	1082.73	98	98.67	98	2259619	471096	91.4	85.9	4.41:1	124.5	198.61
M859-20_S2_L001_R1_001	CA-01-02	32.9	10.295	146	146.034	1189.19	99	100	98	2935284	562844	91.6	85.7	4.78:1	112.9	184.44
M876-20_S3_L001_R1_001	CA-01-03	24.8	9.305	73	72.96	1484.21	99	98.67	98.67	2253371	515778	92.9	88	4.03:1	173.1	286.37
M1042-20_S4_L001_R1_001	CA-01-04	3.02	9.62	91	90.6	1419.11	100	100	100	1829497	453244	91.8	87.2	3.78:1	217.4	317.79
M985-20_S5_L001_R1_001	CA-01-05	7.4	8.665	47	46.99	683.55	99	100	98	2011136	263620	89.5	80.4	7.71:1	167.7	195.59
M941-20I_S6_L001_R1_001	CA-01-06	8.37	10.335	150	150.072	1222.99	99	100	100	2206751	464908	92.1	86.2	4.50:1	154.2	228.62
M1041-20_S7_L001_R1_001	CA-01-07	5.64	7.895	28	27.974	700.28	97	98.67	96.67	2104656	262062	92	83	7.97:1	163.6	205.58
M1082-20_S1_L001_R1_001	CA-02-08	2.75	9.47	82	82.004	3056.76	99	98.67	98.67	1767866	950887	90.7	88.9	1.65:1	189.8	349.71
M951-20_S2_L001_R1_001	CA-02-09	3.51	9.35	148	75.992	1536.64	100	100	100	1434848	521159	90.4	87.1	2.48:1	172.8	274.73
M983-20_S3_L001_R1_001	CA-02-10	2.05	9.345	142	75.01	6637.78	99	98.67	98.67	5266791	2197250	90.9	88	2.14:1	176	409.97
M1146-20_S4_L001_R1_001	CA-02-11	41.6	11.205	274	274.114	3039.44	97	100	100	1997485	1098516	91.1	89.5	1.58:1	150.2	281.6
M1204-20_S5_L001_R1_001	CA-02-12	2.15	9.14	65	53.75	1159.67	99	100	100	1743216	405203	90.9	85.6	3.93:1	175.7	262.9
M1176-20_S6_L001_R1_001	CA-02-13	2.55	10.655	186	63.75	1868.16	99	98.67	98.67	1497248	588014	91.9	89	2.17:1	209.3	324.39
M553-20_S7_L001_R1_001	CA-02-14	3.16	10.705	194	79	2035.24	100	100	100	1646226	738445	90.2	87.7	2.01:1	149.4	268.35
M552-20_S1_L001_R1_001	CA-04-15	73.8	10.85	214	214.02	3066.36	99	100	100	2756166	1204472	92.1	89.8	1.96:1	130.7	268.93
M494-20_S2_L001_R1_001	CA-04-16	8.48	9.93	113	113.039	3708.83	99	100	100	2645814	1344827	91.2	89.3	1.71:1	143.9	317.01
M864-20_S3_L001_R1_001	CA-04-17	2.92	9.76	101	73	1624.69	99	100	100	2694766	616142	91.6	86.6	3.83:1	146.7	254.57
M499-20_S4_L001_R1_001	CA-04-18	5.92	11.185	270	148	3164.09	99	98.67	98.67	2286134	1146251	90.8	88.8	1.71:1	146.1	304.39
M488-20_S5_L001_R1_001	CA-04-19	1.48	11.35	303	37	562.32	99	98.67	97.33	1895177	209972	90.8	80.5	8.92:1	167	190.07
M518-20_S6_L001_R1_001	CA-04-20	1.41	11.265	286	35.25	609.75	100	100	98.67	1890862	204209	91.6	81.2	8.91:1	211.7	211.69
M795-20_S7_L001_R1_001	CA-04-21	2.49	10.9	222	62.25	1058.3	97	98.67	98	2092214	442406	91.4	85.7	4.41:1	132.9	207.76
K2284-20_S1_L001_R1_001	CB-01-01	17.1	12.6	213	359	3001.79	98	100	98.67	2989618	1553127	90	88.3	1.59:1	98	382.05
K2184-20_S2_L001_R1_001	CB-01-02	37.6	10.89	65	225	3679.9	99	100	100	2076898	1206737	91.9	90.5	1.54:1	164.3	343.98
F2337-20_S3_L001_R1_001	CB-01-03	16.4	12.43	189	328	3213.35	99	100	100	2834975	1212888	92	89.5	2.04:1	137.3	295.79
K1648-20_S4_L001_R1_001	CB-01-04	48.6	10.07	37	145	3753.38	99	100	100	2442838	1328790	91.2	89.4	1.65:1	153.2	326.04
K1415-20_S5_L001_R1_001	CB-01-05	15.9	9.23	21	79	3535.49	99	100	100	2130212	1226973	90.7	89.3	1.54:1	152.7	324.12
K1907-20_S6_L001_R1_001	CB-01-06	32.6	12.84	251	261	3581.14	98	98.67	98.67	2067377	1268647	91.4	90.1	1.45:1	149.1	344.85
F100-21_S7_L001_R1_001	CB-01-07	9.8	10.66	188	186	3652.8	99	100	100	1821490	1193188	92.5	91.5	1.36:1	160.5	344.96
POS-KO_S8_L001_R1_001	CB-01-POKO	n.a.	n.a.	n.a.	n.a.	2931.63	99	98.67	98.67	2644474	940942	92.4	89.2	2.58:1	197.8	382.37
D3663-20_S1_L001_R1_001	CB-02-08	35	11.52	101	37	2889.89	99	98.67	98.67	1410709	940458	91.3	91	1.11:1	154.2	337.48
D2616-20_S2_L001_R1_001	CB-02-09	77	13.24	332	154	357.73	100	100	94.67	769026	135515	92	86	4.69:1	155	140.15
D2453-20_S3_L001_R1_001	CB-02-10	6.92	9.82	31	14	219.2	99	98.67	83.33	673653	80241	92.4	83.6	6.93:1	166	102.91
D2306-20_S4_L001_R1_001	CB-02-11	1.17	8.99	17	9.4	804.22	99	98.67	98.67	1168860	305654	91.8	87.4	3.10:1	151.8	204.34
D3588-20_S5_L001_R1_001	CB-02-12	3.56	11.92	133	64	654.15	100	100	98.67	1021760	266842	92.1	88.2	3.06:1	137.6	183.12
D1550-20_S6_L001_R1_001	CB-02-13	3.8	7.73	7	20	462.89	99	100	95.33	559892	170545	92.6	89.2	2.58:1	152.7	160.67
D1467-20_S7_L001_R1_001	CB-02-14	5.4	8.15	10	20	430.51	99	98.67	94	968037	160936	93.7	87.8	4.76:1	157.5	153.21
D58-21_S1_L001_R1_001	CB-04-15	1.49	10.6	53	27	809.45	99	98.67	98	1002220	292627	92.7	88.9	2.76:1	149.4	194.89
D404-21_S2_L001_R1_001	CB-04-16	5.3	12.99	279	139	1182.61	99	100	97.33	1154837	520686	91.9	89.8	1.76:1	115.4	185.59
D418-21_S3_L001_R1_001	CB-04-17	2.18	11.66	111	55	1421.57	99	100	99.33	1553052	606636	92.2	89.5	1.99:1	122.4	215.33
D320-21_S4_L001_R1_001	CB-04-18	2.84	10.11	38	19	820.18	99	98.67	98	1177755	336997	92.2	88	2.85:1	131.9	191.78
D536-21_S5_L001_R1_001	CB-04-19	63.2	12.73	233	116	2338.08	99	98.67	98.67	2028238	858601	92.3	89.9	1.91:1	148.2	263.6
D437-21_S6_L001_R1_001	CB-04-20	4.18	11.7	114	57	1585.51	99	100	100	1002034	511968	93.3	91.9	1.54:1	161.7	248.29
D324-21_S7_L001_R1_001	CB-04-21	14.3	12.87	257	128	1717.09	99	100	100	1125221	564981	93.4	91.8	1.60:1	161.5	258.3
D292-21_S8_L001_R1_001	CB-04-22	42.8	10.74	59	80	2700.28	98	98.67	98.67	1572734	844479	92.5	91.3	1.45:1	168.2	288.37
I1-0073-01-M_S1_R1_001	CC-01-01	9.92	9.92012	150	112.096	2761.28	98	100	100	5793915	1512645	88.2	83.24	3.11:1	105.5	255.89
I1-0073-02-M_S1_R1_001	CC-01-02	68.6	10.195	200	200	3294.91	95	98.67	98.67	5777496	1759968	89.5	85.63	2.69:1	105.93	276.65
I1-0073-03-M_S1_R1_001	CC-01-03	28	10.5497	200	200	4361.04	97	98.67	98.67	6015361	2090649	90.53	87.29	2.34:1	112.31	298.51
I1-0073-04-M_S1_R1_001	CC-01-04	10.1	9.94253	150	114.13	3693.65	97	99.33	98.67	6163573	1734914	90.02	85.54	3.02:1	117.66	287.32
I1-0073-05-M_S1_R1_001	CC-01-05	90.8	10.5374	200	200	5370.29	97	100	100	6371740	2833423	85.42	83.42	1.66:1	80.91	908.99
I1-0073-06-M_S1_R1_001	CC-01-06	102	6.90213	50	50	2394.82	98	98.67	98.67	4526205	949620	87.64	80.35	4.35:1	150.39	297.23
I1-0073-08-M_S1_R1_001	CC-01-08	100	10.2737	200	200	4794.78	99	100	100	7051206	2214383	87.77	83.32	2.65:1	117.11	340.65
I1-0073-09-M_S1_R1_001	CC-01-09	25.2	10.1302	200	200	4604.97	95	98.67	98.67	5637642	1872292	89.01	84.45	2.65:1	137.85	341.66
I1-0073-10-M_S1_R1_001	CC-01-10	11.7	8.61881	70	70	3399.96	98	98.67	98.67	4583656	1453614	87.6	83.11	2.59:1	141.95	356.02
I1-0073-11-M-E_S1_R1_001	CC-01-11	12.6	9.6999	120	120	3882.84	95	100	100	3683909	1400203	90.02	86.49	2.27:1	152.9	339.27
I1-0073-12-M_S1_R1_001	CC-01-12	39.6	8.60139	70	70	3072.31	98	98.67	98.67	4482313	1201705	92.05	87.49	3.21:1	148.39	336.26
I1-0073-13-M_S1_R1_001	CC-01-13	18.5	7.92659	50	50	2679.72	99	100	100	4223095	980841	92.73	87.74	3.61:1	155.06	316.23
I1-0073-14-M_S1_R1_001	CC-01-14	18.4	8.65657	70	70	2758.83	98	98.67	98.67	4998239	1102671	90.51	84.6	4.05:1	139.5	292.67
I1-0073-15-M_S1_R1_001	CC-01-15	55.4	8.17499	50	50	2358.5	99	100	100	4149190	862364	89.97	83.76	4.33:1	160.96	307.52
I1-0073-16-M_S1_R1_001	CC-01-16	348	9.6756	120	120	2886.51	99	98.67	98.67	5162324	1271975	88.35	82.29	3.48:1	127.52	284.02
I1-0073-17-M_S1_R1_001	CC-01-17	82.6	10.2426	200	200	5204.27	99	100	100	6231109	2185967	87.77	84.03	2.31:1	129.89	422.57
I1-0073-18-M_S1_R1_001	CC-01-18	34.8	7.48418	50	50	2174.24	99	100	100	4909427	842929	89.95	81.61	5.38:1	160.53	303.6
I1-0073-19-M_S1_R1_001	CC-01-19	25.8	9.41631	100	100	3483.02	99	100	100	5294661	1714995	87.38	84.06	2.42:1	114.74	294.26
I1-0073-20-M_S1_R1_001	CC-01-20	31	8.58011	70	70	2827.06	98	98.67	98.67	4374075	1118930	91.02	86.17	3.41:1	146.09	315.28
I1-0073-21-M_S1_R1_001	CC-01-21	70.8	9.32224	100	100	3528.59	98	100	100	4908105	1392669	92.13	88.06	2.94:1	144.96	329.63
I1-0073-23-M_S1_R1_001	CC-01-23	37.2	9.73983	120	120	4820.53	97	100	100	4275743	1719746	90.74	87.48	2.17:1	160.83	356.73
I1-0073-24-M_S1_R1_001	CC-01-24-POKO	4	6.63843	50	50	5039.09	95	98.67	98.67	4227106	1762559	89.86	87.12	2.05:1	158.22	447.5
I1-0073-26-M_S1_R1_001	CC-01-26	14	8.86549	80	80	2211.76	99	100	100	6181407	1076184	87.41	79.67	5.01:1	117.01	234.94
I1-0073-27-M_S1_R1_001	CC-01-27	11.7	8.69061	80	80	3562.98	99	98.67	98.67	4605425	1271847	89.15	84.23	3.15:1	169.4	360.35
B11193-20-A-nNGM_S6_L001_R1_001	CD-B1-01	38.8	10.66	188	188	3820.24	95	100	100	1828943	1329398	91.53	90.67	1.26:1	152.11	352.36
B13058-20-A-nNGM_S8_L001_R1_001	CD-B1-02	59	10.02	120	120	2992.56	98	100	98.67	1539396	1002445	89.98	88.62	1.42:1	167.19	343.4
B5425-20-A-nNGM_S3_L001_R1_001	CD-B1-03	14.2	9.87	109	109	1432.1	99	100	100	1713420	577098	91.15	86.82	2.79:1	161.16	293.13
B6366-20-A-nNGM_S2_L001_R1_001	CD-B1-04	17.2	10.19	136	136	2430.61	98	98.67	98.67	1273782	854090	90.69	89.34	1.38:1	157.27	305.85
B8308-20-A-nNGM_S7_L001_R1_001	CD-B1-05	77	10.52	170	170	4354.69	99	100	100	2851492	1589399	90.15	88.32	1.64:1	143.53	373.41
B8568-20-A-nNGM_S5_L001_R1_001	CD-B1-06	20	9.02	60	60	3032.58	99	98.67	98.67	2154059	998624	91.21	88.83	2.02:1	180.39	367.89
B8882-20-A-nNGM_S4_L001_R1_001	CD-B1-07	206	10.62	183	183	4661.17	99	100	100	2190056	1519025	90.83	89.75	1.32:1	166.53	377
Z980-20-A-nNGM_S1_L001_R1_001	CD-B1-08	71	9.93	113	113	2449.86	99	98.67	98.67	1208406	796177	91.07	89.77	1.39:1	167.15	309.84
B11109-20-I2-A-nNGM_S11_L001_R1_001	CD-B2-09	38	10.15	132	132	2145.43	97	98.67	98.67	995092	738671	91.4	90.5	1.24:1	168.9	329.92
B11352-20-A-nNGM_S8_L001_R1_001	CD-B2-10	71	10.83	211	211	1380.64	99	100	100	1123704	544089	86.84	84.96	1.94:1	142.56	286.72
B11474-20-IV-A-nNGM_S10_L001_R1_001	CD-B2-11	51	10.88	219	219	2406.52	96	100	100	1099860	898398	91.32	90.89	1.12:1	139.41	331.09
B11849-20-A-nNGM_S9_L001_R1_001	CD-B2-12	21.4	10.03	121	121	375.15	91	89.33	56	233948	188653	92.55	92.25	1.08:1	99.63	104.51
B14124-20-II4-A-nNGM_S4_L001_R1_001	CD-B2-13	23	9.71	97	97	2407.64	99	100	100	1047139	816835	92.19	91.5	1.20:1	169.96	332.56
B14312-20-A-nNGM_S6_L001_R1_001	CD-B2-14	158	10.48	166	166	2084.49	99	100	100	1065417	796454	87.61	86.39	1.24:1	137.16	303.73
B14361-20-II2-A-nNGM_S16_L001_R1_001	CD-B2-15	102	9.78	102	102	19.61	97	50.67	0	7125	6460	89.92	89.91	1.00:1	164.51	12.72
B14591-20-A-nNGM_S14_L001_R1_001	CD-B2-16	35	9.95	115	115	1946.4	97	100	100	824424	654195	90.74	90.13	1.17:1	168.38	306.96
B14757-20-A-nNGM_S5_L001_R1_001	CD-B2-17	106	9.13	65	65	1854.25	99	100	100	962089	647425	91.2	90	1.39:1	156.36	294.38
B14777-20-A-nNGM_S15_L001_R1_001	CD-B2-18	392	8.63	46	46	2086.38	95	98.67	98	903849	653342	91.66	90.76	1.31:1	200.56	321.48
B16288-20-III5-A-nNGM_S7_L001_R1_001	CD-B2-19	116	9.8	103	103	1984.25	99	100	100	1057130	697398	84.65	82.95	1.37:1	159.63	356.09
B5883-20-A-nNGM_S3_L001_R1_001	CD-B2-20	59.4	10.43	160	160	1994.44	96	98.67	98	1161959	823604	90.57	89.48	1.30:1	134.57	291.61
B8648-18-A-nNGM_S1_L001_R1_001	CD-B2-21	56	10.87	217	217	2225.27	94	98.67	97.33	1229919	870482	90.78	89.91	1.25:1	126.43	269.23
B9878-20-III-A-nNGM_S13_L001_R1_001	CD-B2-22	47.4	8.07	31	31	1391.38	99	98.67	98.67	846978	476827	90.4	88.36	1.68:1	192.85	300.8
E9668-18-A-nNGM_S2_L001_R1_001	CD-B2-23	15.1	10.76	201	201	2134.93	99	100	100	1339987	942679	90.61	89.63	1.29:1	114.74	322.46
Z5617-20-A-nNGM_S12_L001_R1_001	CD-B2-24	87	9.55	87	87	2008.48	97	100	98.67	1293566	910013	90.49	89.6	1.26:1	114.06	248.99
