# Supplementary material for: Development, testing and validation of a targeted NGS-panel for the detection of actionable mutations in lung cancer (NSCLC) using anchored multiplex PCR technology in a multicentric setting
Source: Pathol Oncol Res. 2024 Mar 28;30:1611590. doi: 10.3389/pore.2024.1611590 (PMC11006983; doi:10.3389/pore.2024.1611590)
Supplement: Supplementary file 2 [file Table3.XLSX]

## Sheet: Sup Table 2 Panel information
Supplemental Table 3: Detailed ArcherDX VariantPlex nNGM v2 panel information.
Gen	RefSeq_geneID	chr(hg19)	Start-3(hg19)	chr(hg19)	Stop+3(hg19)	region_ID	chr. Position of ID-SNP	region_size
NTRK1	NM_002529.3	chr1	156845869	chr1	156846005	NTRK1_Exon13		137
NTRK1	NM_002529.3	chr1	156846189	chr1	156846367	NTRK1_Exon14		179
NTRK1	NM_002529.3	chr1	156848911	chr1	156849157	NTRK1_Exon15		247
NTRK1	NM_002529.3	chr1	156849788	chr1	156849952	NTRK1_Exon16		165
NTRK1	NM_002529.3	chr1	156851246	chr1	156851437	NTRK1_Exon17		192
NTRK2	NM_006180.3	chr9	87482155	chr9	87482349	NTRK2_Exon14		195
NTRK2	NM_006180.3	chr9	87549074	chr9	87549210	NTRK2_Exon15		137
NTRK2	NM_006180.3	chr9	87563374	chr9	87563552	NTRK2_Exon16		179
NTRK2	NM_006180.3	chr9	87570195	chr9	87570435	NTRK2_Exon17		241
NTRK2	NM_006180.3	chr9	87635118	chr9	87635282	NTRK2_Exon18		165
NTRK2	NM_006180.3	chr9	87636164	chr9	87636355	NTRK2_Exon19		192
NTRK3	NM_001012338.2	chr15	88483851	chr15	88483987	NTRK3_Exon15		137
NTRK3	NM_001012338.2	chr15	88476240	chr15	88476418	NTRK3_Exon16		179
NTRK3	NM_001012338.2	chr15	88472419	chr15	88472668	NTRK3_Exon17		250
NTRK3	NM_001012338.2	chr15	88428922	chr15	88428969	NTRK3_Exon18		48
NTRK3	NM_001012338.2	chr15	88423498	chr15	88423662	NTRK3_Exon19		165
NTRK3	NM_001012338.2	chr15	88420163	chr15	88420354	NTRK3_Exon20		192
RET	NM_020975.6	chr10	43609001	chr10	43609126	RET_Exon10		126
RET	NM_020975.6	chr10	43609925	chr10	43610187	RET_Exon11		263
RET	NM_020975.6	chr10	43612029	chr10	43612182	RET_Exon12		154
RET	NM_020975.6	chr10	43613818	chr10	43613931	RET_Exon13		114
RET	NM_020975.6	chr10	43614976	chr10	43615196	RET_Exon14		221
RET	NM_020975.6	chr10	43615526	chr10	43615654	RET_Exon15		129
RET	NM_020975.6	chr10	43617391	chr10	43617467	RET_Exon16		77
RET	NM_020975.6	chr10	43619116	chr10	43619259	RET_Exon17		144
RET	NM_020975.6	chr10	43620328	chr10	43620433	RET_Exon18		106
HRAS	NM_005343.4, NM_001130442.1	chr11	534209	chr11	534325	HRAS_Exon2		117
HRAS	NM_005343.4, NM_001130442.1	chr11	533763	chr11	533947	HRAS_Exon3		185
HRAS	NM_005343.4, NM_001130442.1	chr11	533450	chr11	533615	HRAS_Exon4		166
STK11	NM_000455.4	chr19	1206911	chr19	1207205	STK11_Exon1		295
STK11	NM_000455.4	chr19	1218413	chr19	1218502	STK11_Exon2		90
STK11	NM_000455.4	chr19	1219320	chr19	1219415	STK11_Exon3		96
STK11	NM_000455.4	chr19	1220369	chr19	1220507	STK11_Exon4		139
STK11	NM_000455.4	chr19	1220577	chr19	1220719	STK11_Exon5		143
STK11	NM_000455.4	chr19	1221209	chr19	1221342	STK11_Exon6		134
STK11	NM_000455.4	chr19	1221945	chr19	1222008	STK11_Exon7		64
STK11	NM_000455.4	chr19	1222981	chr19	1223174	STK11_Exon8		194
STK11	NM_000455.4	chr19	1226450	chr19	1226649	STK11_Exon9		200
KEAP1	NM_203500.2	chr19	10610068	chr19	10610712	KEAP1_Exon2		645
KEAP1	NM_203500.2	chr19	10602250	chr19	10602941	KEAP1_Exon3		692
KEAP1	NM_203500.2	chr19	10600321	chr19	10600532	KEAP1_Exon4		212
KEAP1	NM_203500.2	chr19	10599865	chr19	10600047	KEAP1_Exon5		183
KEAP1	NM_203500.2	chr19	10597324	chr19	10597497	KEAP1_Exon6		174
ALK	NM_004304.4	chr2	29445210	chr2	29445274	ALK_Exon22		65
ALK	NM_004304.4	chr2	29443572	chr2	29443701	ALK_Exon23		130
ALK	NM_004304.4	chr2	29436850	chr2	29436947	ALK_Exon24		98
ALK	NM_004304.4	chr2	29432652	chr2	29432744	ALK_Exon25		93
BRAF	NM_004333.4	chr7	140481376	chr7	140481493	BRAF_Exon11		118
BRAF	NM_004333.4	chr7	140453075	chr7	140453193	BRAF_Exon15		119
CTNNB1	NM_001904.3	chr3	41266017	chr3	41266244	CTNNB1_Exon3		228
EGFR	NM_005228.3	chr7	55241614	chr7	55241736	EGFR_Exon18		123
EGFR	NM_005228.3	chr7	55242415	chr7	55242513	EGFR_Exon19		99
EGFR	NM_005228.3	chr7	55248986	chr7	55249171	EGFR_Exon20		186
EGFR	NM_005228.3	chr7	55259412	chr7	55259567	EGFR_Exon21		156
FGFR1	NM_023110.2	chr8	38285864	chr8	38285953	FGFR1_Exon4		90
FGFR1	NM_023110.2	chr8	38285439	chr8	38285611	FGFR1_Exon5		173
FGFR1	NM_023110.2	chr8	38283640	chr8	38283763	FGFR1_Exon6		124
FGFR1	NM_023110.2	chr8	38282027	chr8	38282217	FGFR1_Exon7		191
FGFR1	NM_023110.2	chr8	38275746	chr8	38275891	FGFR1_Exon10		146
FGFR1	NM_023110.2	chr8	38274824	chr8	38274934	FGFR1_Exon12		111
FGFR1	NM_023110.2	chr8	38273388	chr8	38273578	FGFR1_Exon13		191
FGFR1	NM_023110.2	chr8	38272297	chr8	38272419	FGFR1_Exon14		123
FGFR1	NM_023110.2	chr8	38272077	chr8	38272147	FGFR1_Exon15		71
FGFR2	NM_000141.4	chr10	123246868	chr10	123246938	FGFR2_Exon15		71
FGFR2	NM_000141.4	chr10	123247505	chr10	123247627	FGFR2_Exon14		123
FGFR2	NM_000141.4	chr10	123256046	chr10	123256236	FGFR2_Exon13		191
FGFR2	NM_000141.4	chr10	123260340	chr10	123260461	FGFR2_Exon11		122
FGFR2	NM_000141.4	chr10	123263304	chr10	123263455	FGFR2_Exon10		152
FGFR2	NM_000141.4	chr10	123276833	chr10	123276977	FGFR2_Exon8		145
FGFR2	NM_000141.4	chr10	123279493	chr10	123279683	FGFR2_Exon7		191
FGFR2	NM_000141.4	chr10	123298106	chr10	123298229	FGFR2_Exon6		124
FGFR2	NM_022970.3	chr10	123239371	chr10	123239535	FGFR2_Exon18		165
FGFR2	NM_022970.3	chr10	123258009	chr10	123258119	FGFR2_Exon12		111
FGFR2	NM_022970.3	chr10	123274631	chr10	123274833	FGFR2_Exon9		203
FGFR2	NM_022970.3	chr10	123278196	chr10	123278343	FGFR2_Exon8		148
FGFR3	NM_000142.4	chr4	1800981	chr4	1801250	FGFR3_Exon3		270
FGFR3	NM_000142.4	chr4	1803347	chr4	1803470	FGFR3_Exon6		124
FGFR3	NM_000142.4	chr4	1803562	chr4	1803752	FGFR3_Exon7		191
FGFR3	NM_000142.4	chr4	1806057	chr4	1806247	FGFR3_Exon9		191
FGFR3	NM_000142.4	chr4	1806551	chr4	1806696	FGFR3_Exon10		146
FGFR3	NM_000142.4	chr4	1807286	chr4	1807396	FGFR3_Exon12		111
FGFR3	NM_000142.4	chr4	1807778	chr4	1807900	FGFR3_Exon14		123
FGFR3	NM_000142.4	chr4	1808273	chr4	1808410	FGFR3_Exon16		138
FGFR3	NM_000142.4	chr4	1808843	chr4	1808989	FGFR3_Exon18		147
FGFR4	NM_213647.1	chr5	176517391	chr5	176517654	FGFR4_Exon3		264
FGFR4	NM_213647.1	chr5	176518686	chr5	176518809	FGFR4_Exon6		124
FGFR4	NM_213647.1	chr5	176520139	chr5	176520332	FGFR4_Exon9		194
FGFR4	NM_213647.1	chr5	176522331	chr5	176522441	FGFR4_Exon12		111
FGFR4	NM_213647.1	chr5	176522534	chr5	176522724	FGFR4_Exon13		191
FGFR4	NM_213647.1	chr5	176523288	chr5	176523358	FGFR4_Exon15		71
FGFR4	NM_213647.1	chr5	176523605	chr5	176523742	FGFR4_Exon16		138
ERBB2	NM_004448.2	chr17	37868181	chr17	37868300	ERBB2_Exon8		120
ERBB2	NM_004448.2	chr17	37880165	chr17	37880263	ERBB2_Exon19		99
ERBB2	NM_004448.2	chr17	37880979	chr17	37881164	ERBB2_Exon20		186
KRAS	NM_033360.2	chr12	25398208	chr12	25398318	KRAS_Exon2		111
KRAS	NM_033360.2	chr12	25380168	chr12	25380346	KRAS_Exon3		179
KRAS	NM_033360.2	chr12	25378548	chr12	25378707	KRAS_Exon4		160
MAP2K1	NM_002755.3	chr15	66729084	chr15	66729230	MAP2K1_Exon3		147
MAP2K1	NM_002755.3	chr15	66727365	chr15	66727575	MAP2K1_Exon2		211
MET	NM_001127500.2	chr7	116411708	chr7	116412144	MET_Exon14+Introns		437
MET	NM_001127500.2	chr7	116417443	chr7	116417523	MET_Exon16		81
MET	NM_001127500.2	chr7	116418830	chr7	116419011	MET_Exon17		182
MET	NM_001127500.2	chr7	116422042	chr7	116422151	MET_Exon18		110
MET	NM_001127500.2	chr7	116423358	chr7	116423523	MET_Exon19		166
NRAS	NM_002524.4	chr1	115258671	chr1	115258781	NRAS_Exon2		111
NRAS	NM_002524.4	chr1	115256421	chr1	115256599	NRAS_Exon3		179
NRAS	NM_002524.4	chr1	115252190	chr1	115252349	NRAS_Exon4		160
PIK3CA	NM_006218.2	chr3	178951882	chr3	178952152	PIK3CA_Exon21		271
PIK3CA	NM_006218.2	chr3	178935998	chr3	178936122	PIK3CA_Exon10		125
PIK3CA	NM_006218.2	chr3	178927971	chr3	178928129	PIK3CA_Exon8		159
PTEN	NM_000314.4	chr10	89624227	chr10	89624305	PTEN_Exon1		79
PTEN	NM_000314.4	chr10	89653782	chr10	89653866	PTEN_Exon2		85
PTEN	NM_000314.4	chr10	89685270	chr10	89685314	PTEN_Exon3		45
PTEN	NM_000314.4	chr10	89690803	chr10	89690846	PTEN_Exon4		44
PTEN	NM_000314.4	chr10	89692770	chr10	89693008	PTEN_Exon5		239
PTEN	NM_000314.4	chr10	89711875	chr10	89712016	PTEN_Exon6		142
PTEN	NM_000314.4	chr10	89717610	chr10	89717776	PTEN_Exon7		167
PTEN	NM_000314.4	chr10	89720651	chr10	89720875	PTEN_Exon8		225
TP53	NM_000546.5	chr17	7577019	chr17	7577155	TP53_Exon8		137
TP53	NM_000546.5	chr17	7577499	chr17	7577608	TP53_Exon7		110
TP53	NM_000546.5	chr17	7578177	chr17	7578289	TP53_Exon6		113
TP53	NM_000546.5	chr17	7578371	chr17	7578554	TP53_Exon5		184
TP53	NM_000546.5	chr17	7579312	chr17	7579359	TP53_Exon4		48
ROS1	NM_002944.2	chr6	117629957	chr6	117630091	ROS1_Exon41		135
ROS1	NM_002944.2	chr6	117631244	chr6	117631444	ROS1_Exon40		201
ROS1	NM_002944.2	chr6	117632183	chr6	117632280	ROS1_Exon39		98
ROS1	NM_002944.2	chr6	117638306	chr6	117638435	ROS1_Exon38		130
ROS1	NM_002944.2	chr6	117639351	chr6	117639415	ROS1_Exon37		65
ROS1	NM_002944.2	chr6	117641031	chr6	117641193	ROS1_Exon36		163
ROS1	NM_002944.2	chr6	117642422	chr6	117642557	ROS1_Exon35		136
ROS1	NM_002944.2	chr6	117645495	chr6	117645578	ROS1_Exon34		84
IDH1	NM_005896.2	chr2	209113093	chr2	209113384	IDH1_Exon4		292
IDH2	NM_002168.2	chr15	90631819	chr15	90631979	IDH2_Exon4		161
rs6444724	ID-SNP	chr3	193207370	chr3	193207390	rs6444724	3:193207380	21
rs6811238	ID-SNP	chr4	169663605	chr4	169663625	rs6811238	4:169663615	21
rs338882	ID-SNP	chr5	178690715	chr5	178690735	rs338882	5:178690725	21
rs321198	ID-SNP	chr7	137029828	chr7	137029848	rs321198	7:137029838	21
rs3780962	ID-SNP	chr10	17193336	chr10	17193356	rs3780962	10:17193346	21
rs2269355	ID-SNP	chr12	6945904	chr12	6945924	rs2269355	12:6945914	21
rs9951171	ID-SNP	chr18	9749869	chr18	9749889	rs9951171	18:9749879	21
rs17793354_rs987640	ID-SNP	chr22	33559464	chr22	33559518	rs17793354_rs987640	22:33559474	55
rs233214	ID-SNP	chrX	96142509	chrX	96142529	rs233214	X:96142519	21
rs4829207	ID-SNP	chrX	11314958	chrX	11315075	STS_marker_X		118
Yp11.2	ID-SNP	chrY	6737911	chrY	6737999	STS_marker_Y		89
