# Supplementary material for: Development, testing and validation of a targeted NGS-panel for the detection of actionable mutations in lung cancer (NSCLC) using anchored multiplex PCR technology in a multicentric setting
Source: Pathol Oncol Res. 2024 Mar 28;30:1611590. doi: 10.3389/pore.2024.1611590 (PMC11006983; doi:10.3389/pore.2024.1611590)
Supplement: Supplementary file 3 [file Table4.XLSX]

## Sheet: Sup Table 4 DNA dilutions
	Supplemental Table 4: Detailed sequencing results of samples used in DNA dilution experiments.
NGS-ID (internal)	Sample ID	Tumor cell content (%)	DNA dilution/total DNA input	DNA concentration (ng/µl)	DNA QC Score	recommended amount of DNA [ng]	DNA input quantity (ng)	DNA coverage	DNA uniformity	DNA 10x	DNA 100x	molbar total num reads	unique fragment total	raw fragment filtered on target percent	unique fragment filtered on target percent	on target deduplication ratio	unique fragment mean length	average unique DNA start sites per GSP2	gene	DNA variant	Ptein variant	Ref. Seq. ID	coverage	allele frequency (%)
I1-0083-1421R	CC-02-28	30	-	43.8	8.32137	60	55.188	1797.73	99	100	100	13925631	917068	90.61	77.58	11.68:1	158.86	329.85	KRAS	c.34G>T	p.Gly12Cys	NM_004985.4	4114	24.09
																			TP53	c.425del	p.Pro142LeufsTer28	NM_000546.5	2000	19
I1-0083-1428R	CC-02-28	30	1:10	4.38	n.d.	55	55.188	1603.75	100	100	100	12202344	778907	90.69	77.5	12.09:1	167.31	317.07	KRAS	c.34G>T	p.Gly12Cys	NM_004985.4	3289	23.81
																			TP53	c.425del	p.Pro142LeufsTer28	NM_000546.5	1844	17.73
I1-0083-1429R	CC-02-28	30	1:20	2.58	7.96	50	50.052	1263.33	100	100	100	11621924	594899	90.84	74.72	15.77:1	178.35	300.39	KRAS	c.34G>T	p.Gly12Cys	NM_004985.4	2386	25.02
																			TP53	c.425del	p.Pro142LeufsTer28	NM_000546.5	1424	19.03
I1-0083-1430R	CC-02-28	30	1:50	0.88	8.74	70	44	1521.54	100	100	100	14134782	754277	90.68	75.02	15.19:1	176.1	327.17	KRAS	c.34G>T	p.Gly12Cys	NM_004985.4	3025	25.16
																			TP53	c.425del	p.Pro142LeufsTer28	NM_000546.5	1746	17.93
I1-0083-1423R	CC-03-29	70	200 ng	29.8	10.3692	200	199.958	5258.93	97	98.67	98.67	15306169	2570289	93.03	86.2	4.41	120.7	369.76	EGFR	c.2240_2257del	p.Leu747_Pro753delinsSer	NM_005228.4	13014	69.8
I1-0091-1770	CC-03-29	70	100 ng	29.8	10.3692	200	100	4271.47	97	98.67	98.67	10961646	1939801	93.61	87.76	3.75	132.09	303.52	EGFR	c.2240_2257del	p.Leu747_Pro753delinsSer	NM_005228.4	10013	69.01
I1-0091-1771	CC-03-29	70	50 ng	29.8	10.3692	200	50	2105.2	97	98.67	98.67	9390831	919142	94.28	85.52	7.12	142.41	267.71	EGFR	c.2240_2257del	p.Leu747_Pro753delinsSer	NM_005228.4	4344	69.75
I1-0091-1772	CC-03-29	70	25 ng	29.8	10.3692	200	25	1109.16	98	98.67	98.67	8409958	487134	94.64	82.45	11.96	143.38	220.71	EGFR	c.2240_2257del	p.Leu747_Pro753delinsSer	NM_005228.4	2098	69.73
I1-0093-1840	CC-03-29	70	12.5 ng	29.8	10.3692	200	12.5	659.27	98	98.67	97.33	16254362	308432	94.3	64.4	52.15:1	153.1	168.24	EGFR	c.2240_2257del	p.Leu747_Pro753delinsSer	NM_005228.4	1023	70.87
I1-0093-1841	CC-03-29	70	6.25 ng	29.8	10.3692	200	6.25	493.87	97	98.67	92.67	20651459	236758	94.5	57.1	99.07:1	157.4	134.04	EGFR	c.2240_2257del	p.Leu747_Pro753delinsSer	NM_005228.4	697	68.44
