# Supplementary material for: Development, testing and validation of a targeted NGS-panel for the detection of actionable mutations in lung cancer (NSCLC) using anchored multiplex PCR technology in a multicentric setting
Source: Pathol Oncol Res. 2024 Mar 28;30:1611590. doi: 10.3389/pore.2024.1611590 (PMC11006983; doi:10.3389/pore.2024.1611590)
Supplement: Supplementary file 4 [file Table1.XLSX]

## Sheet: Sup Table 1 Comparison details
	Supplemental Table 1: Details: Comparison with previous results.
	sample information									Archer analysis														Archer quality control								Previous analysis method													previous analyses quality control			other
Archer Suite sample ID	Sample ID	Type of sampling	Tumor cell content (%)	Date of extraction	Extraction procedure	DNA concentration (fluorometric measurement ng/µl)	DNA QC Score	recommended amount of DNA [ng]	DNA input quantity (ng)	Genome build	chromosomal position	Gene-ID	HGVS_c	HGVS_p	Exon	Ref. Seq. ID	Allelic fraction (ALT %)	difference from previous analysis (%)	coverage	ClinVar	clinical interpretation	biological interpretation	comment	MOLBAR_TOTAL_NUM_READS	UNIQUE_FRAGMENT_TOTAL	RAW_FRAGMENT_FILTERED_ON_TARGET_PERCENT	UNIQUE_FRAGMENT_FILTERED_ON_TARGET_PERCENT	ON_TARGET_DEDUPLICATION_RATIO	UNIQUE_FRAGMENT_MEAN_LENGTH	AVERAGE_UNIQUE_DNA_START_SITES_PER_GSP2	Sample ID (ID-center-run#-barcode#-Arc-nNGM)	Previous analysis method	Library Prep	Analysis (including software version)	Genome build	chromosomal position	Gene-ID	HGVS_c	HGVS_p	Exon	Ref. Seq. ID	Allelic fraction (ALT %)	coverage	comment	avg. coverage	uniformity	100% targeted regions has coverage at least 100 (CLC)// 100x (IonTorrent)	Was the previous result obtained from the same DNA sample?	Comparison Archer and previous results
M838-20_S1_L001_R1_001	CA-01-01	excisate	40	2020-08-11	QIAamp® DNA Micro Kit (50) (Qiagen)	42.5	9.965	116	115.98	hg19	chr3:178936082	PIK3CA	c.1624G>A	p.Glu542Lys	10	NM_006218.3	6.77	-0.34	1832	Pathogenic​	path	activating		2259619	471096	91.4	85.9	4.41:1	124.5	198.61	01-F-01-1/1-Arc-nNGM	Ion GeneStudio S5 System	Thermo Fisher nNGMv2 AmpliSeq 2.0	Ion Reporter 5.18.4.0	hg19	chr3:178936082	PIK3CA	c.1624G>A	p.Glu542Lys	10	NM_006218.3	7.11	1998		45974	99.21	99.1	Yes	OK
M838-20_S1_L001_R1_001	CA-01-01	excisate	40	2020-08-11	QIAamp® DNA Micro Kit (50) (Qiagen)	42.5	9.965	116	115.98	hg19	chr17:7577136	TP53	c.801del	p.Asn268ThrfsTer77	8	NM_000546.5	29.05	7.48	716	Pathogenic​	path	inactivating		2259619	471096	91.4	85.9	4.41:1	124.5	198.61	01-F-01-1/1-Arc-nNGM	Ion GeneStudio S5 System	Thermo Fisher nNGMv2 AmpliSeq 2.0	Ion Reporter 5.18.4.0	hg19	chr17:7577136	TP53	c.801del	p.Asn268ThrfsTer77	8	NM_000546.5	21.57	1989		45974	99.21	99.1	Yes	OK
M859-20_S2_L001_R1_001	CA-01-02	excisate	70	2020-08-25	QIAamp® DNA Micro Kit (50) (Qiagen)	32.9	10.295	146	146.034	hg19	chr19:10602301	KEAP1	c.1277A>G	p.Tyr426Cys	3	NM_012289.3	73.09	7.57	457	-	VUS	VUS		2935284	562844	91.6	85.7	4.78:1	112.9	184.44	02-F-01-2/2-Arc-nNGM	Ion GeneStudio S5 System	Thermo Fisher nNGMv2 AmpliSeq 2.0	Ion Reporter 5.18.4.0	hg19	chr19:10602301	KEAP1	c.1277A>G	p.Tyr426Cys	3	NM_012289.3	65.52	1998		5687	99.61	98.81	Yes	OK
M859-20_S2_L001_R1_001	CA-01-02	excisate	70	2020-08-25	QIAamp® DNA Micro Kit (50) (Qiagen)	32.9	10.295	146	146.034	hg19	chr17:7579485	TP53	c.202G>T	p.Glu68Ter	4	NM_000546.5	80.05		1123	Pathogenic​	path	inactivating		2935284	562844	91.6	85.7	4.78:1	112.9	184.44	02-F-01-2/2-Arc-nNGM	Ion GeneStudio S5 System	Thermo Fisher nNGMv2 AmpliSeq 2.0	Ion Reporter 5.18.4.0	hg19	not covered in previous analysis				4	NM_000546.5	n/a			5687	99.61	98.81	Yes	DISCREPANT
M876-20_S3_L001_R1_001	CA-01-03	TBNA	10	2020-08-28	QIAamp® DNA Micro Kit (50) (Qiagen)	24.8	9.305	73	72.96	hg19	chr7:140453136	BRAF	c.1799T>A	p.Val600Glu	15	NM_004333.4	11.49	-0.8	1723	Pathogenic​	path	activating		2253371	515778	92.9	88.0	4.03:1	173.1	286.37	03-F-01-3/3-Arc-nNGM	Ion GeneStudio S5 System	Thermo Fisher nNGMv2 AmpliSeq 2.0	Ion Reporter 5.18.4.0	hg19	chr7:140453136	BRAF	c.1799T>A	p.Val600Glu	15	NM_004333.4	12.29	1994		16831	98.85	98.21	Yes	OK
M1042-20_S4_L001_R1_001	CA-01-04	punctate	10	2020-10-28	QIAamp® DNA Micro Kit (50) (Qiagen)	3.02	9.62	91	90.6	hg19	chr19:10610097	KEAP1	c.613G>T	p.Glu205Ter	2	NM_012289.3	53.96	-3.1	821	-	lik path	inactivating		1829497	453244	91.8	87.2	3.78:1	217.4	317.79	04-F-01-4/4-Arc-nNGM	Ion GeneStudio S5 System	Thermo Fisher nNGMv2 AmpliSeq 2.0	Ion Reporter 5.18.4.0	hg19	chr19:10610097	KEAP1	c.613G>T	p.Glu205Ter	2	NM_012289.3	57.06	1998		16609	99.76	99.7	Yes	OK
M1042-20_S4_L001_R1_001	CA-01-04	punctate	10	2020-10-28	QIAamp® DNA Micro Kit (50) (Qiagen)	3.02	9.62	91	90.6	hg19	chr12:25398285	KRAS	c.34G>T	p.Gly12Cys	2	NM_004985.4	39.07	-4.57	3530	Pathogenic​	path	activating		1829497	453244	91.8	87.2	3.78:1	217.4	317.79	04-F-01-4/4-Arc-nNGM	Ion GeneStudio S5 System	Thermo Fisher nNGMv2 AmpliSeq 2.0	Ion Reporter 5.18.4.0	hg19	chr12:25398285	KRAS	c.34G>T	p.Gly12Cys	2	NM_004985.4	43.64	1998		16609	99.76	99.7	Yes	OK
M1042-20_S4_L001_R1_001	CA-01-04	punctate	10	2020-10-28	QIAamp® DNA Micro Kit (50) (Qiagen)	3.02	9.62	91	90.6	hg19	chr19:1207081	STK11	c.169G>T	p.Glu57Ter	1	NM_000455.4	51.85	-2.93	1082	Pathogenic​	path	inactivating		1829497	453244	91.8	87.2	3.78:1	217.4	317.79	04-F-01-4/4-Arc-nNGM	Ion GeneStudio S5 System	Thermo Fisher nNGMv2 AmpliSeq 2.0	Ion Reporter 5.18.4.0	hg19	chr19:1207081	STK11	c.169G>T	p.Glu57Ter	1	NM_000455.4	54.78	1999		16609	99.76	99.7	Yes	OK
M985-20_S5_L001_R1_001	CA-01-05	resection	50	2020-10-15	QIAamp® DNA Micro Kit (50) (Qiagen)	7.4	8.665	47	46.99	hg19	chr17:7578461	TP53	c.469G>T	p.Val157Phe	5	NM_000546.5	28.47	-0.09	337	Pathogenic/Likelypathogenic​	lik path	inactivating		2011136	263620	89.5	80.4	7.71:1	167.7	195.59	05-F-01-5/5-Arc-nNGM	Ion GeneStudio S5 System	Thermo Fisher nNGMv2 AmpliSeq 2.0	Ion Reporter 5.18.4.0	hg19	chr17:7578461	TP53	c.469G>T	p.Val157Phe	5	NM_000546.5	28.56	1999		20289	99.72	99.4	Yes	OK
M941-20I_S6_L001_R1_001	CA-01-06	resection	60	2020-09-22	QIAamp® DNA Micro Kit (50) (Qiagen)	8.37	10.335	150	150.072	hg19	chr10:123246892	FGFR2	c.2033G>C	p.Arg678Thr	15	NM_000141.4	8.34	-1.73	1859	-	VUS	VUS		2206751	464908	92.1	86.2	4.50:1	154.2	228.62	06-F-01-6/6-Arc-nNGM	Ion GeneStudio S5 System	Thermo Fisher nNGMv2 AmpliSeq 2.0	Ion Reporter 5.18.4.0	hg19	chr10:123246892	FGFR2	c.2033G>C	p.Arg678Thr	15	NM_000141.4	10.07	1997		24244	99.75	99.4	Yes	OK
M941-20I_S6_L001_R1_001	CA-01-06	resection	60	2020-09-22	QIAamp® DNA Micro Kit (50) (Qiagen)	8.37	10.335	150	150.072	hg19	chr1:115256514	NRAS	c.197C>G	p.Ala66Gly	3	NM_002524.4	10.48	0.08	1307	-	lik path	activating		2206751	464908	92.1	86.2	4.50:1	154.2	228.62	06-F-01-6/6-Arc-nNGM	Ion GeneStudio S5 System	Thermo Fisher nNGMv2 AmpliSeq 2.0	Ion Reporter 5.18.4.0	hg19	chr1:115256514	NRAS	c.197C>G	p.Ala66Gly	3	NM_002524.4	10.4	2000		24244	99.75	99.4	Yes	OK
M941-20I_S6_L001_R1_001	CA-01-06	resection	60	2020-09-22	QIAamp® DNA Micro Kit (50) (Qiagen)	8.37	10.335	150	150.072	hg19	chr10:89717699	PTEN	c.725G>C	p.Glu242Gln	7	NM_000314.4	8.04	1.48	2263	-	VUS	VUS		2206751	464908	92.1	86.2	4.50:1	154.2	228.62	06-F-01-6/6-Arc-nNGM	Ion GeneStudio S5 System	Thermo Fisher nNGMv2 AmpliSeq 2.0	Ion Reporter 5.18.4.0	hg19	chr10:89717699	PTEN	c.725G>C	p.Glu242Gln	7	NM_000314.4	6.56	1997		24244	99.75	99.4	Yes	OK
M941-20I_S6_L001_R1_001	CA-01-06	resection	60	2020-09-22	QIAamp® DNA Micro Kit (50) (Qiagen)	8.37	10.335	150	150.072	hg19	chr17:7578461	TP53	c.469G>T	p.Val157Phe	5	NM_000546.5	37.82	5.71	1256	Pathogenic/Likelypathogenic​	lik path	inactivating		2206751	464908	92.1	86.2	4.50:1	154.2	228.62	06-F-01-6/6-Arc-nNGM	Ion GeneStudio S5 System	Thermo Fisher nNGMv2 AmpliSeq 2.0	Ion Reporter 5.18.4.0	hg19	chr17:7578461	TP53	c.469G>T	p.Val157Phe	5	NM_000546.5	32.11	1987		24244	99.75	99.4	Yes	OK
M1041-20_S7_L001_R1_001	CA-01-07	TBNA	40	2020-10-28	QIAamp® DNA Micro Kit (50) (Qiagen)	5.64	7.895	28	27.974	hg19	chr17:7578457	TP53	c.473G>C	p.Arg158Pro	5	NM_000546.5	89.68	-8.02	681	Uncertainsignificance​	VUS	VUS		2104656	262062	92.0	83.0	7.97:1	163.6	205.58	07-F-01-7/7-Arc-nNGM	Ion GeneStudio S5 System	Thermo Fisher nNGMv2 AmpliSeq 2.0	Ion Reporter 5.18.4.0	hg19	chr17:7578457	TP53	c.473G>C	p.Arg158Pro	5	NM_000546.5	97.7	1997		25126	99.41	99.11	Yes	OK
M1082-20_S1_L001_R1_001	CA-02-08	TBNA	30	2020-11-13	QIAamp® DNA Micro Kit (50) (Qiagen)	2.75	9.47	82	82.004	hg19	chr17:7578212	TP53	c.637C>T	p.Arg213Ter	6	NM_00546.5	8.58	-10.86	4173	Pathogenic​	path	inactivating		1767866	950887	90.7	88.9	1.65:1	189.8	349.71	08-F-02-B17/1-Arc-nNGM	Ion GeneStudio S5 System	Thermo Fisher nNGMv2 AmpliSeq 2.0	Ion Reporter 5.18.4.0	hg19	chr17:7578212	TP53	c.637C>T	p.Arg213Ter	6	NM_00546.5	19.44	1980		28632	99.64	99.4	Yes	OK
M951-20_S2_L001_R1_001	CA-02-09	biopsy	70	2020-09-24	QIAamp® DNA Micro Kit (50) (Qiagen)	3.51	9.35	148	75.992	hg19	chr3:41266113	CTNNB1	c.110C>G	p.Ser37Cys	3	NM_001904.3	23.49	6.14	2069	Pathogenic/Likelypathogenic​	lik path	activating		1434848	521159	90.4	87.1	2.48:1	172.8	274.73	09-F-02-B18/2-Arc-nNGM	Ion GeneStudio S5 System	Thermo Fisher nNGMv2 AmpliSeq 2.0	Ion Reporter 5.18.4.0	hg19	chr3:41266113	CTNNB1	c.110C>G	p.Ser37Cys	3	NM_001904.3	17.35	2000		18932	99.76	99.7	Yes	OK
M951-20_S2_L001_R1_001	CA-02-09	biopsy	70	2020-09-24	QIAamp® DNA Micro Kit (50) (Qiagen)	3.51	9.35	148	75.992	hg19	chr1:156851382	NTRK1	c.2339G>A	p.Arg780Gln	17	NM_002529.3	12.53	-10.92	2211	Conflictinginterpretationsofpathogenicity​<p>Uncertainsignificance(1);Benign(4);Likelybenign(4)</p>	VUS	VUS		1434848	521159	90.4	87.1	2.48:1	172.8	274.73	09-F-02-B18/2-Arc-nNGM	Ion GeneStudio S5 System	Thermo Fisher nNGMv2 AmpliSeq 2.0	Ion Reporter 5.18.4.0	hg19	chr1:156851382	NTRK1	c.2339G>A	p.Arg780Gln	17	NM_002529.3	23.45	2000		18932	99.76	99.7	Yes	OK
M951-20_S2_L001_R1_001	CA-02-09	biopsy	70	2020-09-24	QIAamp® DNA Micro Kit (50) (Qiagen)	3.51	9.35	148	75.992	hg19	chr19:1219331	STK11	c.383T>G	p.Val128Gly	3	NM_000455.4	46.12	11.77	837	-	VUS	VUS		1434848	521159	90.4	87.1	2.48:1	172.8	274.73	09-F-02-B18/2-Arc-nNGM	Ion GeneStudio S5 System	Thermo Fisher nNGMv2 AmpliSeq 2.0	Ion Reporter 5.18.4.0	hg19	chr19:1219331	STK11	c.383T>G	p.Val128Gly	3	NM_000455.4	34.35	1997		18932	99.76	99.7	Yes	OK
M983-20_S3_L001_R1_001	CA-02-10	biopsy	30	2020-10-07	QIAamp® DNA Micro Kit (50) (Qiagen)	2.05	9.345	142	75.01	hg19	chr12:25398285	KRAS	c.34G>T	p.Gly12Cys	2	NM_004985.4	25.88	-3.27	17705	Pathogenic​	path	activating		5266791	2197250	90.9	88.0	2.14:1	176.0	409.97	10-F-02-B19/3-Arc-nNGM	Ion GeneStudio S5 System	Thermo Fisher nNGMv2 AmpliSeq 2.0	Ion Reporter 5.18.4.0	hg19	chr12:25398285	KRAS	c.34G>T	p.Gly12Cys	2	NM_004985.4	29.15	2000		10413	98.97	98.81	Yes	OK
M983-20_S3_L001_R1_001	CA-02-10	biopsy	30	2020-10-07	QIAamp® DNA Micro Kit (50) (Qiagen)	2.05	9.345	142	75.01	hg19	chr19:1222987	STK11	c.924G>C	p.Trp308Cys	8	NM_000455.4	11.49	-1.32	4674	Likelypathogenic​	lik path	inactivating		5266791	2197250	90.9	88.0	2.14:1	176.0	409.97	10-F-02-B19/3-Arc-nNGM	Ion GeneStudio S5 System	Thermo Fisher nNGMv2 AmpliSeq 2.0	Ion Reporter 5.18.4.0	hg19	chr19:1222987	STK11	c.924G>C	p.Trp308Cys	8	NM_000455.4	12.81	1999		10413	98.97	98.81	Yes	OK
M983-20_S3_L001_R1_001	CA-02-10	biopsy	30	2020-10-07	QIAamp® DNA Micro Kit (50) (Qiagen)	2.05	9.345	142	75.01	hg19	chr17:7578500	TP53	c.430C>T	p.Gln144Ter	5	NM_000546.5	11.87	-4.13	6683	Pathogenic​	path	inactivating		5266791	2197250	90.9	88.0	2.14:1	176.0	409.97	10-F-02-B19/3-Arc-nNGM	Ion GeneStudio S5 System	Thermo Fisher nNGMv2 AmpliSeq 2.0	Ion Reporter 5.18.4.0	hg19	chr17:7578500	TP53	c.430C>T	p.Gln144Ter	5	NM_000546.5	16	2000		10413	98.97	98.81	Yes	OK
M1146-20_S4_L001_R1_001	CA-02-11	resection	70	2020-12-03	QIAamp® DNA Micro Kit (50) (Qiagen)	41.6	11.205	274	274.114	hg19	chr12:25398285	KRAS	c.34G>T	p.Gly12Cys	2	NM_004985.4	67.95	-2	19608	Pathogenic​	path	activating		1997485	1098516	91.1	89.5	1.58:1	150.2	281.6	11-F-02-B20/4-Arc-nNGM	Ion GeneStudio S5 System	Thermo Fisher nNGMv2 AmpliSeq 2.0	Ion Reporter 5.18.4.0	hg19	chr12:25398285	KRAS	c.34G>T	p.Gly12Cys	2	NM_004985.4	69.95	1997		8337	99.46	98.51	Yes	OK
M1204-20_S5_L001_R1_001	CA-02-12	tissue punch	30	2020-12-29	QIAamp® DNA Micro Kit (50) (Qiagen)	2.15	9.14	65	53.75	hg19	chr12:25398285	KRAS	c.34G>T	p.Gly12Cys	2	NM_033360.3	13.98	-0.68	1924	Pathogenic​	path	activating		1743216	405203	90.9	85.6	3.93:1	175.7	262.9	12-F-02-B21/5-Arc-nNGM	Ion GeneStudio S5 System	Thermo Fisher nNGMv2 AmpliSeq 2.0	Ion Reporter 5.18.4.0	hg19	chr12:25398285	KRAS	c.34G>T	p.Gly12Cys	2	NM_033360.3	14.66	1998		6865	99.69	99.4	Yes	OK
M1204-20_S5_L001_R1_001	CA-02-12	tissue punch	30	2020-12-29	QIAamp® DNA Micro Kit (50) (Qiagen)	2.15	9.14	65	53.75	hg19	chr3:178927980	PIK3CA	c.1258T>C	p.Cys420Arg	8	NM_006218.3	13.07	-3.54	918	Pathogenic​	path	activating		1743216	405203	90.9	85.6	3.93:1	175.7	262.9	12-F-02-B21/5-Arc-nNGM	Ion GeneStudio S5 System	Thermo Fisher nNGMv2 AmpliSeq 2.0	Ion Reporter 5.18.4.0	hg19	chr3:178927980	PIK3CA	c.1258T>C	p.Cys420Arg	8	NM_006218.3	16.61	1999		6865	99.69	99.4	Yes	OK
M1204-20_S5_L001_R1_001	CA-02-12	tissue punch	30	2020-12-29	QIAamp® DNA Micro Kit (50) (Qiagen)	2.15	9.14	65	53.75	hg19	chr17:7578479	TP53	c.451C>T	p.Pro151Ser	5	NM_000546.5	18.9	0.34	1196	Uncertainsignificance​	VUS	VUS		1743216	405203	90.9	85.6	3.93:1	175.7	262.9	12-F-02-B21/5-Arc-nNGM	Ion GeneStudio S5 System	Thermo Fisher nNGMv2 AmpliSeq 2.0	Ion Reporter 5.18.4.0	hg19	chr17:7578479	TP53	c.451C>T	p.Pro151Ser	5	NM_000546.5	18.56	1983		6865	99.69	99.4	Yes	OK
M1176-20_S6_L001_R1_001	CA-02-13	punctate	2	2020-12-17	QIAamp® DNA Micro Kit (50) (Qiagen)	2.55	10.655	186	63.75	hg19	wt		wt		n/a		n/a			n/a				1497248	588014	91.9	89.0	2.17:1	209.3	324.39	13-F-02-B22/6-Arc-nNGM	Ion GeneStudio S5 System	Thermo Fisher nNGMv2 AmpliSeq 2.0	Ion Reporter 5.18.4.0	hg19			wt	-	n/a		n/a	-		16824	98.97	98.51	Yes	OK
M553-20_S7_L001_R1_001	CA-02-14	n/a	70	2020-05-08	QIAamp® DNA Micro Kit (50) (Qiagen)	3.16	10.705	194	79	hg19	chr17:7577094	TP53	c.844C>T	p.Arg282Trp	8	NM_000546.5	24.19		1360	Pathogenic/Likelypathogenic​	path	inactivating		1646226	738445	90.2	87.7	2.01:1	149.4	268.35	14-F-02-B23/7-Arc-nNGM	Ion GeneStudio S5 System	Thermo Fisher nNGMv2 AmpliSeq 2.0	Ion Reporter 5.18.4.0	hg19			not called	-	8		n/a	-		4725	98.86	97.91	Yes	DISCREPANT
M552-20_S1_L001_R1_001	CA-04-15	pneumectomy	40	2020-05-08	QIAamp® DNA Micro Kit (50) (Qiagen)	73.8	10.85	214	214.02	hg19	chr7:55259515	EGFR	c.2573T>G	p.Leu858Arg	21	NM_005228.4	35.84	-0.06	8237	drugresponse​	path	activating		2756166	1204472	92.1	89.8	1.96:1	130.7	268.93	15-F-04-C25/1-Arc-nNGM	Ion GeneStudio S5 System	Thermo Fisher nNGMv2 AmpliSeq 2.0	Ion Reporter 5.18.4.0	hg19	chr7:55259514	EGFR	c.2573T>G	p.Leu858Arg	21	NM_005228.4	35.9	1997		3347	99.28	98.81	Yes	OK
M494-20_S2_L001_R1_001	CA-04-16	resection	80	2020-04-20	QIAamp® DNA Micro Kit (50) (Qiagen)	8.48	9.93	113	113.039	hg19	chr19:10597342	KEAP1	c.1858_1860del	p.Gln620del	6	NM_012289.3	44.04	0.96	4857	Likelybenign​	VUS	VUS	exon 6/6 KEAP1 624 aa	2645814	1344827	91.2	89.3	1.71:1	143.9	317.01	16-F-04-C26/2-Arc-nNGM	Ion GeneStudio S5 System	Thermo Fisher nNGMv2 AmpliSeq 2.0	Ion Reporter 5.18.4.0	hg19	chr19:10597345	KEAP1	c.1858_1860del	p.Gln620del	6	NM_012289.3	43.08	1980		n/a	99.81	99.62	Yes	OK
M494-20_S2_L001_R1_001	CA-04-16	resection	80	2020-04-20	QIAamp® DNA Micro Kit (50) (Qiagen)	8.48	9.93	113	113.039	hg19	chr6:117642490	ROS1	c.5709C>A	p.Asp1903Glu	35	NM_002944.2	28.42	1.79	3132	-	VUS	VUS		2645814	1344827	91.2	89.3	1.71:1	143.9	317.01	16-F-04-C26/2-Arc-nNGM	Ion GeneStudio S5 System	Thermo Fisher nNGMv2 AmpliSeq 2.0	Ion Reporter 5.18.4.0	hg19	chr6:117642490	ROS1	c.5709C>A	p.Asp1903Glu	35	NM_002944.2	26.63	1998		n/a	99.81	99.62	Yes	OK
M494-20_S2_L001_R1_001	CA-04-16	resection	80	2020-04-20	QIAamp® DNA Micro Kit (50) (Qiagen)	8.48	9.93	113	113.039	hg19	chr17:7577535	TP53	c.746G>T	p.Arg249Met	7	NM_000546.5	40.16	-3.34	5730	Conflictinginterpretationsofpathogenicity​<p>Pathogenic(1);Likelypathogenic(16);Uncertainsignificance(1)</p>	lik path	inactivating		2645814	1344827	91.2	89.3	1.71:1	143.9	317.01	16-F-04-C26/2-Arc-nNGM	Ion GeneStudio S5 System	Thermo Fisher nNGMv2 AmpliSeq 2.0	Ion Reporter 5.18.4.0	hg19	chr17:7577535	TP53	c.746G>T	p.Arg249Met	7	NM_000546.5	43.5	2000		n/a	99.81	99.62	Yes	OK
M864-20_S3_L001_R1_001	CA-04-17	biopsy	80	2020-08-25	QIAamp® DNA Micro Kit (50) (Qiagen)	2.92	9.76	101	73	hg19	chr8:38275808	FGFR1	c.1362G>T	p.Met454Ile	10	NM_015850.3	48.7	1.93	690	Conflictinginterpretationsofpathogenicity​<p>Uncertainsignificance(1);Benign(3);Likelybenign(3)</p>	VUS	VUS		2694766	616142	91.6	86.6	3.83:1	146.7	254.57	17-F-04-C27/3-Arc-nNGM	Ion GeneStudio S5 System	Thermo Fisher nNGMv2 AmpliSeq 2.0	Ion Reporter 5.18.4.0	hg19	chr8:38275808	FGFR1	c.1362G>T	p.Met454Ile	10	NM_015850.3	46.77	1999		10641	99.65	99.11	Yes	OK
M864-20_S3_L001_R1_001	CA-04-17	biopsy	80	2020-08-25	QIAamp® DNA Micro Kit (50) (Qiagen)	2.92	9.76	101	73	hg19	chr17:7577538	TP53	c.743G>C	p.Arg248Pro	7	NM_000546.5	64.97	1.14	2338	Pathogenic/Likelypathogenic​	path	inactivating		2694766	616142	91.6	86.6	3.83:1	146.7	254.57	17-F-04-C27/3-Arc-nNGM	Ion GeneStudio S5 System	Thermo Fisher nNGMv2 AmpliSeq 2.0	Ion Reporter 5.18.4.0	hg19	chr17:7577538	TP53	c.743G>C	p.Arg248Pro	7	NM_000546.5	63.83	1999		10641	99.65	99.11	Yes	OK
M499-20_S4_L001_R1_001	CA-04-18	pleura parietalis	5	2020-04-20	QIAamp® DNA Micro Kit (50) (Qiagen)	5.92	11.185	270	148	hg19	chr7:140453136	BRAF	c.1799T>A	p.Val600Glu	15	NM_004333.4	3.53	0.53	4737	Pathogenic​	path	activating		2286134	1146251	90.8	88.8	1.71:1	146.1	304.39	18-F-04-C28/4-Arc-nNGM	Ion GeneStudio S5 System	Thermo Fisher nNGMv2 AmpliSeq 2.0	Ion Reporter 5.18.4.0	hg19	chr7:140453136	BRAF	c.1799T>A	p.Val600Glu	15	NM_004333.4	3	1999		n/a	98.92	98.21	Yes	OK
M499-20_S4_L001_R1_001	CA-04-18	pleura parietalis	5	2020-04-20	QIAamp® DNA Micro Kit (50) (Qiagen)	5.92	11.185	270	148	hg19	chr12:25398285	KRAS	c.34G>A	p.Gly12Ser	2	NM_004985.4	28.5	2.09	10132	Pathogenic​	path	activating		2286134	1146251	90.8	88.8	1.71:1	146.1	304.39	18-F-04-C28/4-Arc-nNGM	Ion GeneStudio S5 System	Thermo Fisher nNGMv2 AmpliSeq 2.0	Ion Reporter 5.18.4.0	hg19	chr12:25398285	KRAS	c.34G>A	p.Gly12Ser	2	NM_004985.4	26.41	1999		n/a	98.92	98.21	Yes	OK
M499-20_S4_L001_R1_001	CA-04-18	pleura parietalis	5	2020-04-20	QIAamp® DNA Micro Kit (50) (Qiagen)	5.92	11.185	270	148	hg19	chr15:66729154	MAP2K1	c.362G>C	p.Cys121Ser	3	NM_002755.3	8.35	-1.11	4515	Pathogenic/Likelypathogenic​	path	activating		2286134	1146251	90.8	88.8	1.71:1	146.1	304.39	18-F-04-C28/4-Arc-nNGM	Ion GeneStudio S5 System	Thermo Fisher nNGMv2 AmpliSeq 2.0	Ion Reporter 5.18.4.0	hg19	chr15:66729154	MAP2K1	c.362G>C	p.Cys121Ser	3	NM_002755.3	9.46	1997		n/a	98.92	98.21	Yes	OK
M488-20_S5_L001_R1_001	CA-04-19	biopsy	25	2020-04-14	QIAamp® DNA Micro Kit (50) (Qiagen)	1.48	11.35	303	37	hg19	chr7:55249002	EGFR	c.2303_2311dup	p.Ser768_Asp770dup	20	NM_005228.4	23.12	-0.79	666	drugresponse​	path	activating		1895177	209972	90.8	80.5	8.92:1	167.0	190.07	19-F-04-C29/5-Arc-nNGM	Ion GeneStudio S5 System	Thermo Fisher nNGMv2 AmpliSeq 2.0	Ion Reporter 5.18.4.0	hg19	chr7:55249002	EGFR	c.2303_2311dup	p.Ser768_Asp770dup	20	NM_005228.4	23.91	1987		n/a	98.77	97.91	Yes	OK
M518-20_S6_L001_R1_001	CA-04-20	n/a	35	2020-04-30	QIAamp® DNA Micro Kit (50) (Qiagen)	1.41	11.265	286	35.25	hg19	chr12:25380276	KRAS	c.182A>T	p.Gln61Leu	3	NM_004985.4	15.19	0.33	836	Pathogenic​	path	activating		1890862	204209	91.6	81.2	8.91:1	211.7	211.69	20-F-04-C30/6-Arc-nNGM	Ion GeneStudio S5 System	Thermo Fisher nNGMv2 AmpliSeq 2.0	Ion Reporter 5.18.4.0	hg19	chr12:25380276	KRAS	c.182A>T	p.Gln61Leu	3	NM_004985.4	14.86	1359		320	31.31	22.09	Yes	OK
M795-20_S7_L001_R1_001	CA-04-21	pleura parietalis	80	2020-07-28	QIAamp® DNA Micro Kit (50) (Qiagen)	2.49	10.9	222	62.25	hg19	chr12:25398284	KRAS	c.35G>A	p.Gly12Asp	2	NM_004985.4	47.98	0.73	2918	Pathogenic​	path	activating		2092214	442406	91.4	85.7	4.41:1	132.9	207.76	21-F-04-C31/7-Arc-nNGM	Ion GeneStudio S5 System	Thermo Fisher nNGMv2 AmpliSeq 2.0	Ion Reporter 5.18.4.0	hg19	chr12:25398284	KRAS	c.35G>A	p.Gly12Asp	2	NM_004985.4	47.25	2000		19132	98.99	98.81	Yes	OK
K2284-20_S1_L001_R1_001	CB-01-01	biopsy	80	2021-01-11	Maxwell RSC FFPE Plus DNA Kit (Promega)	17.1	12.6	213	359	hg19	chr7: 116412033	MET	c.3072_3082+6delinsC	splice site	14	NM_001127500.2	36	2	4411	-	lik path	activating		2989618	1553127	90	88.3	6 days, 15:01:00	98	382.05	01-G-01-A1.1-Arc-nNGM	Illumina MiSeq	QIAseq nNGMv2 Nextera XT	CLC Genomics Workbench20	hg19	chr7: 116412033..116412049	MET	c.3072_3082+6delinsC	splice site	14	NM_001127500.2	34	776		718	-	95	yes	OK
K2284-20_S1_L001_R1_001	CB-01-01	biopsy	80		Maxwell RSC FFPE Plus DNA Kit (Promega)	17.1	12.6	213	359	hg19	chr17: 7578193	TP53	c.656C>T	p.Pro219Leu	6	NM_00546.5	24	0	8571	Uncertainsignificance​	VUS	VUS		2989618	1553127	90	88.3	6 days, 15:01:00	98	382.05	01-G-01-A1.1-Arc-nNGM	Illumina MiSeq	QIAseq nNGMv2 Nextera XT	CLC Genomics Workbench20	hg19	chr17: 7578193	TP53	c.656C>T	p.Pro219Leu	6	NM_00546.5	24	399		718	-	95	yes	OK
K2284-20_S1_L001_R1_001	CB-01-01	biopsy	80		Maxwell RSC FFPE Plus DNA Kit (Promega)	17.1	12.6	213	359	hg19	chr17: 7578275	TP53	c.574C>T	p.Gln192Ter	6	NM_00546.5	24	-2	3385	Pathogenic​	path	inactivating		2989618	1553127	90	88.3	6 days, 15:01:00	98	382.05	01-G-01-A1.1-Arc-nNGM	Illumina MiSeq	QIAseq nNGMv2 Nextera XT	CLC Genomics Workbench20	hg19	chr17: 7578275	TP53	c.574C>T	p.Gln192Ter	6	NM_00546.5	26	1459		718	-	95	yes	OK
K2184-20_S2_L001_R1_001	CB-01-02	biopsy	40	2021-01-11	Maxwell RSC FFPE Plus DNA Kit (Promega)	37.6	10.89	65	225	hg19	chr3: 178952085	PIK3CA	c.3140A>G	p.His1047Arg	21	NM_006218.3	10	0	7239	Pathogenic​	path	activating		2076898	1206737	91.9	90.5	6 days, 10:01:00	164.3	343.98	02-G-01-A2.2-Arc-nNGM	Illumina MiSeq	QIAseq nNGMv2 Nextera XT	CLC Genomics Workbench20	hg19	chr3: 178952085	PIK3CA	c.3140A>G	p.His1047Arg	21	NM_006218.3	10	1155		1143	-	94	yes	OK
F2337-20_S3_L001_R1_001	CB-01-03	biopsy	15	2021-01-11	Maxwell RSC FFPE Plus DNA Kit (Promega)	16.4	12.43	189	328	hg19	chr7: 55242469..55242478	EGFR	c.2239_2248delinsC	p.Leu747_Ala750delinsPro	19	NM_005228.4	52	2	7680	drugresponse​	path	activating		2834975	1212888	92	89.5	8 days, 12:01:00	137.3	295.79	03-G-01-A3.3-Arc-nNGM	Illumina MiSeq	QIAseq nNGMv2 Nextera XT	CLC Genomics Workbench20	hg19	chr7: 55242469..55242478	EGFR	c.2239_2248delinsC	p.Leu747_Ala750delinsPro	19	NM_005228.4	50	580		621	-	97	yes	OK
F2337-20_S3_L001_R1_001	CB-01-03	biopsy	15		Maxwell RSC FFPE Plus DNA Kit (Promega)	16.4	12.43	189	328	hg19	chr17: 7578271	TP53	c.578A>G	p.His193Arg	6	NM_00546.5	35	1	2734	Pathogenic/Likelypathogenic​	path	VUS		2834975	1212888	92	89.5	8 days, 12:01:00	137.3	295.79	03-G-01-A3.3-Arc-nNGM	Illumina MiSeq	QIAseq nNGMv2 Nextera XT	CLC Genomics Workbench20	hg19	chr17: 7578271	TP53	c.578A>G	p.His193Arg	6	NM_00546.5	34	969		621	-	97	yes	OK
K1648-20_S4_L001_R1_001	CB-01-04	resection	50	2021-01-11	Maxwell RSC FFPE Plus DNA Kit (Promega)	48.6	10.07	37	145	hg19	chr7: 55242465..55242479	EGFR	c.2235_2240del	p.Glu746_Ala750	19	NM_005228.4	63	7	10348	-	path	activating		2442838	1328790	91.2	89.4	6 days, 21:01:00	153.2	326.04	04-G-01-A4.4-Arc-nNGM	Illumina MiSeq	QIAseq nNGMv2 Nextera XT	CLC Genomics Workbench20	hg19	chr7: 55242465..55242479	EGFR	c.2235_2240del	p.Glu746_Ala750	19	NM_005228.4	56	552		575	-	98	yes	OK
K1648-20_S4_L001_R1_001	CB-01-04	resection	50		Maxwell RSC FFPE Plus DNA Kit (Promega)	48.6	10.07	37	145	hg19	chr7: 55249071	EGFR	c.2369C>T	p.Thr790Met	20	NM_005228.4	43	2	6356	drugresponse​	res	activating resistance		2442838	1328790	91.2	89.4	6 days, 21:01:00	153.2	326.04	04-G-01-A4.4-Arc-nNGM	Illumina MiSeq	QIAseq nNGMv2 Nextera XT	CLC Genomics Workbench20	hg19	chr7: 55249071	EGFR	c.2369C>T	p.Thr790Met	20	NM_005228.4	41	900		575	-	98	yes	OK
K1648-20_S4_L001_R1_001	CB-01-04	resection	50		Maxwell RSC FFPE Plus DNA Kit (Promega)	48.6	10.07	37	145	hg19	chr7: 55249092	EGFR	c.2390G>C	p.Cys797Ser	20	NM_005228.4	22	1	5925	Uncertainsignificance​	res	activating Osimertinib resistance		2442838	1328790	91.2	89.4	6 days, 21:01:00	153.2	326.04	04-G-01-A4.4-Arc-nNGM	Illumina MiSeq	QIAseq nNGMv2 Nextera XT	CLC Genomics Workbench20	hg19	chr7: 55249092	EGFR	c.2390G>C	p.Cys797Ser	20	NM_005228.4	21	1120		575	-	98	yes	OK
K1648-20_S4_L001_R1_001	CB-01-04	resection	50		Maxwell RSC FFPE Plus DNA Kit (Promega)	48.6	10.07	37	145	hg19	chr17: 7577121	TP53	c.817C>T	p.Arg273Cys	8	NM_00546.5	72	2	2196	Pathogenic/Likelypathogenic​	lik path	VUS		2442838	1328790	91.2	89.4	6 days, 21:01:00	153.2	326.04	04-G-01-A4.4-Arc-nNGM	Illumina MiSeq	QIAseq nNGMv2 Nextera XT	CLC Genomics Workbench20	hg19	chr17: 7577121	TP53	c.817C>T	p.Arg273Cys	8	NM_00546.5	70	603		575	-	98	yes	OK
K1415-20_S5_L001_R1_001	CB-01-05	resection	40	2021-01-11	Maxwell RSC FFPE Plus DNA Kit (Promega)	15.9	9.23	21	79	hg19	chr7: 55242470..55242487	EGFR	c.2240_2257del	p.Leu747_Pro753delinsSer	19	NM_005228.4	15	1	6445	drugresponse​	path	activating		2130212	1226973	90.7	89.3	6 days, 10:01:00	152.7	324.12	05-G-01-A5.5-Arc-nNGM	Illumina MiSeq	QIAseq nNGMv2 Nextera XT	CLC Genomics Workbench20	hg19	chr7: 55242470..55242487	EGFR	c.2240_2257del	p.Leu747_Pro753delinsSer	19	NM_005228.4	14	371		610	-	99	yes	OK
K1415-20_S5_L001_R1_001	CB-01-05	resection	40		Maxwell RSC FFPE Plus DNA Kit (Promega)	15.9	9.23	21	79	hg19	chr17: 7577120	TP53	c.818G>A	p.Arg273His	8	NM_00546.5	4	0	2196	Pathogenic​	lik path	VUS		2130212	1226973	90.7	89.3	6 days, 10:01:00	152.7	324.12	05-G-01-A5.5-Arc-nNGM	Illumina MiSeq	QIAseq nNGMv2 Nextera XT	CLC Genomics Workbench20	hg19	chr17: 7577120	TP53	c.818G>A	p.Arg273His	8	NM_00546.5	4	657		610	-	99	yes	OK
K1907-20_S6_L001_R1_001	CB-01-06	biopsy	40	2021-01-11	Maxwell RSC FFPE Plus DNA Kit (Promega)	32.6	12.84	251	261	hg19	chr3: 41266113	CTNNB1	c.110C>T	p.Ser37Phe	3	NM_001904.3	18	-1	8108	Pathogenic/Likelypathogenic​	lik path	activating		2067377	1268647	91.4	90.1	6 days, 1:01:00	149.1	344.85	06-G-01-A6.6-Arc-nNGM	Illumina MiSeq	QIAseq nNGMv2 Nextera XT	CLC Genomics Workbench20	hg19	chr3: 41266113	CTNNB1	c.110C>T	p.Ser37Phe	3	NM_001904.3	19	412		529	-	95	yes	OK
K1907-20_S6_L001_R1_001	CB-01-06	biopsy	40		Maxwell RSC FFPE Plus DNA Kit (Promega)	32.6	12.84	251	261	hg19	chr4: 1808870	FGFR3	c.2302G>T	p.Glu768Ter	18	NM_000142.4	40	16	989	-	VUS	inactivating		2067377	1268647	91.4	90.1	6 days, 1:01:00	149.1	344.85	06-G-01-A6.6-Arc-nNGM	Illumina MiSeq	QIAseq nNGMv2 Nextera XT	CLC Genomics Workbench20	hg19	chr4: 1808870	FGFR3	c.2302G>T	p.Glu768Ter	18	NM_000142.4	24	384		529	-	95	yes	OK
K1907-20_S6_L001_R1_001	CB-01-06	biopsy	40		Maxwell RSC FFPE Plus DNA Kit (Promega)	32.6	12.84	251	261	hg19	chr12: 25398285	KRAS	c.34G>T	p.Gly12Cys	2	NM_033360.3	39	-2	13481	Pathogenic​	path	activating		2067377	1268647	91.4	90.1	6 days, 1:01:00	149.1	344.85	06-G-01-A6.6-Arc-nNGM	Illumina MiSeq	QIAseq nNGMv2 Nextera XT	CLC Genomics Workbench20	hg19	chr12: 25398285	KRAS	c.34G>T	p.Gly12Cys	2	NM_033360.3	41	323		529	-	95	yes	OK
K1907-20_S6_L001_R1_001	CB-01-06	biopsy	40		Maxwell RSC FFPE Plus DNA Kit (Promega)	32.6	12.84	251	261	hg19	chr15: 66727397	MAP2K1	c.113A>T	p.Glu38Val	2	NM_002755.3	44	-2	3754	-	VUS	VUS		2067377	1268647	91.4	90.1	6 days, 1:01:00	149.1	344.85	06-G-01-A6.6-Arc-nNGM	Illumina MiSeq	QIAseq nNGMv2 Nextera XT	CLC Genomics Workbench20	hg19	chr15: 66727397	MAP2K1	c.113A>T	p.Glu38Val	2	NM_002755.3	46	1293		529	-	95	yes	OK
K1907-20_S6_L001_R1_001	CB-01-06	biopsy	40		Maxwell RSC FFPE Plus DNA Kit (Promega)	32.6	12.84	251	261	hg19	chr19: 1221319	STK11	c.842del	p.Pro281fs	6	NM_000455.4	53	-4	2013	Pathogenic​	path	inactivating		2067377	1268647	91.4	90.1	6 days, 1:01:00	149.1	344.85	06-G-01-A6.6-Arc-nNGM	Illumina MiSeq	QIAseq nNGMv2 Nextera XT	CLC Genomics Workbench20	hg19	chr19: 1221319	STK11	c.842del	p.Pro281fs	6	NM_000455.4	57	524		529	-	95	yes	OK
K1907-20_S6_L001_R1_001	CB-01-06	biopsy	40		Maxwell RSC FFPE Plus DNA Kit (Promega)	32.6	12.84	251	261	hg19	chr19: 10602872	KEAP1	c.706G>A	p.Asp236Asn	3	NM_203500.2	34	3	1234	-	VUS	VUS		2067377	1268647	91.4	90.1	6 days, 1:01:00	149.1	344.85	06-G-01-A6.6-Arc-nNGM	Illumina MiSeq	QIAseq nNGMv2 Nextera XT	CLC Genomics Workbench20	hg19	chr19: 10602872	KEAP1	c.706G>A	p.Asp236Asn	3	NM_203500.2	31	405		529	-	95	yes	OK
F100-21_S7_L001_R1_001	CB-01-07	biopsy	70	2021-01-06	Maxwell RSC FFPE Plus DNA Kit (Promega)	9.8	10.66	188	186	hg19	chr7:116411896	MET	c.2942-7_2942-2del	splice site	Intron	NM_001127500.2	52	0	5918	-	lik path	activating		1821490	1193188	92.5	91.5	5 days, 16:01:00	160.5	344.96	07-G-01-A7.8-Arc-nNGM	Illumina MiSeq	QIAseq nNGMv2 Nextera XT	CLC Genomics Workbench20	hg19	chr7: 116411896..116411901	MET	c.2942-7_2942-2del	splice site	Intron	NM_001127500.2	52	2063		1785	-	99	yes	OK
F100-21_S7_L001_R1_001	CB-01-07	biopsy	70		Maxwell RSC FFPE Plus DNA Kit (Promega)	9.8	10.66	188	186	hg19	chr10: 43615036	RET	c.2450G>A	p.Arg817His	14	NM_020975.4	20	3	1750	Uncertainsignificance​	VUS	VUS		1821490	1193188	92.5	91.5	5 days, 16:01:00	160.5	344.96	07-G-01-A7.8-Arc-nNGM	Illumina MiSeq	QIAseq nNGMv2 Nextera XT	CLC Genomics Workbench20	hg19	chr10: 43615036	RET	c.2450G>A	p.Arg817His	14	NM_020975.4	17	3734		1785	-	99	yes	OK
POS-KO_S8_L001_R1_001	CB-01-positive control	n.a.								hg19	n.a. (control)							0					Horizon control																					positive control		-	-
D3663-20_S1_L001_R1_001	CB-02-08	biopsy	50	2020-12-08	Maxwell RSC FFPE Plus DNA Kit (Promega)	35	11.52	101	37	hg19	chr12: 25398285	KRAS	c.34G>T	p.Gly12Cys	2	NM_033360.3	27	-1	7266	Pathogenic​	path	activating		1410709	940458	91.3	91	4 days, 15:01:00	154.2	337.48	08-G-02-A9.1-Arc-nNGM	Illumina MiSeq	QIAseq nNGMv2 Nextera XT	CLC Genomics Workbench20	hg19	chr12: 25398285	KRAS	c.34G>T	p.Gly12Cys	2	NM_033360.3	28	167		2919	-	90	yes	OK
D3663-20_S1_L001_R1_001	CB-02-08	biopsy	50		Maxwell RSC FFPE Plus DNA Kit (Promega)	35	11.52	101	37	hg19	chr17: 7578461	TP53	c.469G>T	p.Val157Phe	5	NM_00546.5	22	2	3320	Pathogenic/Likelypathogenic​	lik path	VUS		1410709	940458	91.3	91	4 days, 15:01:00	154.2	337.48	08-G-02-A9.1-Arc-nNGM	Illumina MiSeq	QIAseq nNGMv2 Nextera XT	CLC Genomics Workbench20	hg19	chr17: 7578461	TP53	c.469G>T	p.Val157Phe	5	NM_00546.5	20	4144		2919	-	90	yes	OK
D2616-20_S2_L001_R1_001	CB-02-09	biopsy	20	2020-09-11	Maxwell RSC FFPE Plus DNA Kit (Promega)	77	13.24	332	154	hg19	chr7: 55242465..55242479	EGFR	c.2235_2249del	p.Glu746_Ala750del	19	NM_005228.4	7	1	581	drugresponse​	path	activating		769026	135515	92	86	19 days, 13:01:00	155	140.15	09-G-02-A10.2-Arc-nNGM	Illumina MiSeq	QIAseq nNGMv2 Nextera XT	CLC Genomics Workbench20	hg19	chr7: 55242465..55242479	EGFR	c.2235_2249del	p.Glu746_Ala750del	19	NM_005228.4	6	1751		2017	-	100	yes	OK
D2616-20_S2_L001_R1_001	CB-02-09	biopsy	20		Maxwell RSC FFPE Plus DNA Kit (Promega)	77	13.24	332	154	hg19	chr17: 7577559	TP53	c.722C>T	p.Ser241Phe	7	NM_00546.5	3	-1	369	Likelypathogenic​	lik path	VUS		769026	135515	92	86	19 days, 13:01:00	155	140.15	09-G-02-A10.2-Arc-nNGM	Illumina MiSeq	QIAseq nNGMv2 Nextera XT	CLC Genomics Workbench20	hg19	chr17: 7577559	TP53	c.722C>T	p.Ser241Phe	7	NM_00546.5	4	1730		2017	-	100	yes	OK
D2453-20_S3_L001_R1_001	CB-02-10	biopsy	30	2020-08-27	Maxwell RSC FFPE Plus DNA Kit (Promega)	6.92	9.82	31	14	hg19	chr12: 25380275	KRAS	c.183A>T	p.Gln61His	3	NM_033360.3	7	1	409	Pathogenic/Likelypathogenic​	lik path	activating		673653	80241	92.4	83.6	28 days, 21:01:00	166	102.91	10-G-02-A11.3-Arc-nNGM	Illumina MiSeq	QIAseq nNGMv2 Nextera XT	CLC Genomics Workbench20	hg19	chr12: 25380275	KRAS	c.183A>T	p.Gln61His	3	NM_033360.3	6	1116		966	-	98	yes	OK
D2453-20_S3_L001_R1_001	CB-02-10	biopsy	30		Maxwell RSC FFPE Plus DNA Kit (Promega)	6.92	9.82	31	14	hg19	chr19: 1220707	STK11	c.725G>A	p.Gly242Glu	5	NM_000455.4	9	0	297	Conflictinginterpretationsofpathogenicity​<p>Likelypathogenic(2);Uncertainsignificance(1)</p>	lik path	VUS		673653	80241	92.4	83.6	28 days, 21:01:00	166	102.91	10-G-02-A11.3-Arc-nNGM	Illumina MiSeq	QIAseq nNGMv2 Nextera XT	CLC Genomics Workbench20	hg19	chr19: 1220707	STK11	c.725G>A	p.Gly242Glu	5	NM_000455.4	9	823		966	-	98	yes	OK
D2453-20_S3_L001_R1_001	CB-02-10	biopsy	30		Maxwell RSC FFPE Plus DNA Kit (Promega)	6.92	9.82	31	14	hg19	chr19: 10602565	KEAP1	c.1013C>T	p.Ser338Leu	3	NM_203500.2	1	-7	110	-	VUS	VUS		673653	80241	92.4	83.6	28 days, 21:01:00	166	102.91	10-G-02-A11.3-Arc-nNGM	Illumina MiSeq	QIAseq nNGMv2 Nextera XT	CLC Genomics Workbench20	hg19	chr19: 10602565	KEAP1	c.1013C>T	p.Ser338Leu	3	NM_203500.2	8	1132		966	-	98	yes	OK
D2306-20_S4_L001_R1_001	CB-02-11	biopsy	10	2020-08-10	Maxwell RSC FFPE Plus DNA Kit (Promega)	1.17	8.99	17	9.4	hg19	chr7: 140481411	BRAF	c.1397G>T	p.Glu466Val	11	NM_002529.3	4	-12	1275	Pathogenic/Likelypathogenic​	lik path	inactivating -> downstream activating		1168860	305654	91.8	87.4	12 days, 22:01:00	151.8	204.34	11-G-02-A12.4-Arc-nNGM	Illumina MiSeq	QIAseq nNGMv2 Nextera XT	CLC Genomics Workbench20	hg19	chr7: 140481411	BRAF	c.1397G>T	p.Glu466Val	11	NM_002529.3	16	1720		1756	-	98	yes	OK
D2306-20_S4_L001_R1_001	CB-02-11	biopsy	10		Maxwell RSC FFPE Plus DNA Kit (Promega)	1.17	8.99	17	9.4	hg19	chr12: 25398282	KRAS	c.37G>T	p.Gly13Cys	2	NM_033360.3	4	-2	1830	Pathogenic​	path	activating		1168860	305654	91.8	87.4	12 days, 22:01:00	151.8	204.34	11-G-02-A12.4-Arc-nNGM	Illumina MiSeq	QIAseq nNGMv2 Nextera XT	CLC Genomics Workbench20	hg19	chr12: 25398282	KRAS	c.37G>T	p.Gly13Cys	2	NM_033360.3	6	1094		1756	-	98	yes	OK
D2306-20_S4_L001_R1_001	CB-02-11	biopsy	10		Maxwell RSC FFPE Plus DNA Kit (Promega)	1.17	8.99	17	9.4	hg19	chr19: 10610186	KEAP1	c.524T>A	p.Leu175Gln	2	NM_203500.2	4	0	599	-	VUS	VUS		1168860	305654	91.8	87.4	12 days, 22:01:00	151.8	204.34	11-G-02-A12.4-Arc-nNGM	Illumina MiSeq	QIAseq nNGMv2 Nextera XT	CLC Genomics Workbench20	hg19	chr19: 10610186	KEAP1	c.524T>A	p.Leu175Gln	2	NM_203500.2	4	2139		1756	-	98	yes	OK
D3588-20_S5_L001_R1_001	CB-02-12	biopsy	50	2020-12-01	Maxwell RSC FFPE Plus DNA Kit (Promega)	3.56	11.92	133	64	hg19	chr7: 116411868	MET	c.2942-35_2942-31del	Intron 13/splice site	Intron	NM_001127500.2	13	3	670	-	lik path	Exon 14 skipping	only called with MET Intron filter settings	1021760	266842	92.1	88.2	12 days, 18:01:00	137.6	183.12	12-G-02-A13.5-Arc-nNGM	Illumina MiSeq	QIAseq nNGMv2 Nextera XT	CLC Genomics Workbench20	hg19	chr7: 116411868..116411872	MET	c.2942-35_2942-31del	splice site/Intron	Intron	NM_001127500.2	10	2452		1433	-	98	yes	OK
D3588-20_S5_L001_R1_001	CB-02-12	biopsy	50		Maxwell RSC FFPE Plus DNA Kit (Promega)	3.56	11.92	133	64	hg19	chr17: 7577121	TP53	c.817C>T	p.Arg273Cys	8	NM_00546.5	6	-1	658	Pathogenic/Likelypathogenic​	path	VUS		1021760	266842	92.1	88.2	12 days, 18:01:00	137.6	183.12	12-G-02-A13.5-Arc-nNGM	Illumina MiSeq	QIAseq nNGMv2 Nextera XT	CLC Genomics Workbench20	hg19	chr17: 7577121	TP53	c.817C>T	p.Arg273Cys	8	NM_00546.5	7	2049		1433	-	98	yes	OK
D3588-20_S5_L001_R1_001	CB-02-12	biopsy	50		Maxwell RSC FFPE Plus DNA Kit (Promega)	3.56	11.92	133	64	hg19	chr17: 7579589	TP53	c.98C>A	p.Ser33Tyr	4	NM_00546.5	5	5	413	Uncertainsignificance​	VUS	VUS		1021760	266842	92.1	88.2	12 days, 18:01:00	137.6	183.12	12-G-02-A13.5-Arc-nNGM	Illumina MiSeq	QIAseq nNGMv2 Nextera XT	CLC Genomics Workbench20	hg19	not covered in QIAseq nNGMv2									1433	-	98	yes	DISCREPANT
D1550-20_S6_L001_R1_001	CB-02-13	biopsy	20	2020-05-29	Maxwell RSC FFPE Plus DNA Kit (Promega)	3.8	7.73	7	20	hg19	chr12: 25398285	KRAS	c.34G>T	p.Gly12Cys	2	NM_033360.3	17	4	1067	Pathogenic​	path	activating		559892	170545	92.6	89.2	10 days, 18:01:00	152.7	160.67	13-G-02-A14.6-Arc-nNGM	Illumina MiSeq	QIAseq nNGMv2 Nextera XT	CLC Genomics Workbench12	hg19	chr12: 25398285	KRAS	c.34G>T	p.Gly12Cys	2	NM_033360.3	13	122		207	-	64	yes	OK
D1550-20_S6_L001_R1_001	CB-02-13	biopsy	20		Maxwell RSC FFPE Plus DNA Kit (Promega)	3.8	7.73	7	20	hg19	chr19: 10600424..10600425	KEAP1	c.1430dup	p.Phe478fs	4	NM_203500.2	16	1	648	-	lik path	VUS		559892	170545	92.6	89.2	10 days, 18:01:00	152.7	160.67	13-G-02-A14.6-Arc-nNGM	Illumina MiSeq	QIAseq nNGMv2 Nextera XT	CLC Genomics Workbench12	hg19	chr19: 10600424..10600425	KEAP1	c.1430dup	p.Phe478fs	4	NM_203500.2	15	443		207	-	64	yes	OK
D1550-20_S6_L001_R1_001	CB-02-13	biopsy	20		Maxwell RSC FFPE Plus DNA Kit (Promega)	3.8	7.73	7	20	hg19	chr19: 1220428	STK11	c.521A>G	p.His174Arg	4	NM_000455.4	27	2	1108	-	VUS	VUS		559892	170545	92.6	89.2	10 days, 18:01:00	152.7	160.67	13-G-02-A14.6-Arc-nNGM	Illumina MiSeq	QIAseq nNGMv2 Nextera XT	CLC Genomics Workbench12	hg19	chr19: 1220428	STK11	c.521A>G	p.His174Arg	4	NM_000455.4	25	425		207	-	64	yes	OK
D1467-20_S7_L001_R1_001	CB-02-14	biopsy	30	2020-05-20	Maxwell RSC FFPE Plus DNA Kit (Promega)	5.4	8.15	10	20	hg19	chr7: 55242470..55242487	EGFR	c.2240_2257del	p.Leu747_pro753delinsSer	19	NM_005228.4	60	20	601	drugresponse​	path	activating		968037	160936	93.7	87.8	19 days, 20:01:00	157.5	153.21	14-G-02-A15.7-Arc-nNGM	Illumina MiSeq	QIAseq nNGMv2 Nextera XT	CLC Genomics Workbench12	hg19	chr7: 55242470..55242487	EGFR	c.2240_2257del	p.Leu747_pro753delinsSer	19	NM_005228.4	40	132		190	-	42	yes	OK
D1467-20_S7_L001_R1_001	CB-02-14	biopsy	30		Maxwell RSC FFPE Plus DNA Kit (Promega)	5.4	8.15	10	20	hg19	chr17: 7578413	TP53	c.517G>T	p.Val173Leu	5	NM_00546.5	52	26	443	Pathogenic/Likelypathogenic​	lik path	VUS		968037	160936	93.7	87.8	19 days, 20:01:00	157.5	153.21	14-G-02-A15.7-Arc-nNGM	Illumina MiSeq	QIAseq nNGMv2 Nextera XT	CLC Genomics Workbench12	hg19	chr17: 7578413	TP53	c.517G>T	p.Val173Leu	5	NM_00546.5	26	241		190	-	42	yes	OK
D58-21_S1_L001_R1_001	CB-04-15	biopsy	50	2021-01-12	Maxwell RSC FFPE Plus DNA Kit (Promega)	1.49	10.6	53	27	hg19	chr15: 66727451	MAP2K1	c.167A>C	p.Gln56Pro	2	NM_002755.3	51	1	1429	Pathogenic​	path	activating		1002220	292627	92.7	88.9	11 days, 12:01:00	149.4	194.89	15-G-04-A17.1-Arc-nNGM	Illumina MiSeq	Thermo Fisher nNGMv2 Ampliseq for Illumina	BaseSpace Variant Interpreter	hg19	chr15: 66727451	MAP2K1	c.167A>C	p.Gln56Pro	2	NM_002755.3	50	6163		14996	94	-	yes	OK
D58-21_S1_L001_R1_001	CB-04-15	biopsy	50		Maxwell RSC FFPE Plus DNA Kit (Promega)	1.49	10.6	53	27	hg19	chr15: 90631907	IDH2	c.446G>T	p.Arg149Leu	4	NM_002168.2	32	2	1365	-	VUS	neomorph		1002220	292627	92.7	88.9	11 days, 12:01:00	149.4	194.89	15-G-04-A17.1-Arc-nNGM	Illumina MiSeq	Thermo Fisher nNGMv2 Ampliseq for Illumina	BaseSpace Variant Interpreter	hg19	chr15: 90631907	IDH2	c.446G>T	p.Arg149Leu	4	NM_002168.2	30	40320		14996	94	-	yes	OK
D58-21_S1_L001_R1_001	CB-04-15	biopsy	50		Maxwell RSC FFPE Plus DNA Kit (Promega)	1.49	10.6	53	27	hg19	chr17: 7578245..7578246	TP53	c.603delinsTT	p.Leu201fs	6	NM_00546.5	59	-3	813	-	VUS	inactivating		1002220	292627	92.7	88.9	2.76:1	149.4	194.89	15-G-04-A17.1-Arc-nNGM	Illumina MiSeq	Thermo Fisher nNGMv2 Ampliseq for Illumina	BaseSpace Variant Interpreter	hg19	chr17: 7578245..7578246	TP53	c.603delinsTT	p.Leu201fs	6	NM_00546.5	62	9361		14996	94	-	yes	OK
D58-21_S1_L001_R1_001	CB-04-15	biopsy	50		Maxwell RSC FFPE Plus DNA Kit (Promega)	1.49	10.6	53	27	hg19	chr5: 176522651	FGFR4	c.1748C>T	p.Pro583Leu	13	NM_213647.1	30	10	174	-	VUS	VUS		1002220	292627	92.7	88.9	2.76:1	149.4	194.89	15-G-04-A17.1-Arc-nNGM	Illumina MiSeq	Thermo Fisher nNGMv2 Ampliseq for Illumina	BaseSpace Variant Interpreter	hg19	chr5: 176522651	FGFR4	c.1748C>T	p.Pro583Leu	13	NM_213647.1	20	6775		14996	94	-	yes	OK
D58-21_S1_L001_R1_001	CB-04-15	biopsy	50		Maxwell RSC FFPE Plus DNA Kit (Promega)	1.49	10.6	53	27	hg19	chr15: 88423642	NTRK3	c.2193G>A	p.Met731Ile	19	NM_001012338.2	14	0	1219	-	VUS	VUS		1002220	292627	92.7	88.9	2.76:1	149.4	194.89	15-G-04-A17.1-Arc-nNGM	Illumina MiSeq	Thermo Fisher nNGMv2 Ampliseq for Illumina	BaseSpace Variant Interpreter	hg19	chr15: 88423642	NTRK3	c.2193G>A	p.Met731Ile	19	NM_001012338.2	14	15684		14996	94	-	yes	OK
D404-21_S2_L001_R1_001	CB-04-16	biopsy	30	2021-02-15	Maxwell RSC FFPE Plus DNA Kit (Promega)	5.3	12.99	279	139	hg19	chr12: 25398284	KRAS	c.35G>A	p.Gly12Asp	2	NM_033360.3	17	3	2765	Pathogenic​	path	activating		1154837	520686	91.9	89.8	1.76:1	115.4	185.59	16-G-04-A18.2-Arc-nNGM	Illumina MiSeq	Thermo Fisher nNGMv2 Ampliseq for Illumina	BaseSpace Variant Interpreter	hg19	chr12: 25398284	KRAS	c.35G>A	p.Gly12Asp	2	NM_033360.3	14	38759		24238	92	-	yes	OK
D404-21_S2_L001_R1_001	CB-04-16	biopsy	30		Maxwell RSC FFPE Plus DNA Kit (Promega)	5.3	12.99	279	139	hg19	chr19: 1220382	STK11	c. 475C>T	p.Gln159Ter	4	NM_000455.4	17	-3	970	-	lik path	inactivating		1154837	520686	91.9	89.8	1.76:1	115.4	185.59	16-G-04-A18.2-Arc-nNGM	Illumina MiSeq	Thermo Fisher nNGMv2 Ampliseq for Illumina	BaseSpace Variant Interpreter	hg19	chr19: 1220382	STK11	c. 475C>T	p.Gln159Ter	4	NM_000455.4	20	23220		24238	92	-	yes	OK
D404-21_S2_L001_R1_001	CB-04-16	biopsy	30		Maxwell RSC FFPE Plus DNA Kit (Promega)	5.3	12.99	279	139	hg19	chr19: 10597404	KEAP1	c.1799del	p.Gly600fs	6	NM_203500.2	16	2	1774	-	lik path	inactivating		1154837	520686	91.9	89.8	1.76:1	115.4	185.59	16-G-04-A18.2-Arc-nNGM	Illumina MiSeq	Thermo Fisher nNGMv2 Ampliseq for Illumina	BaseSpace Variant Interpreter	hg19	chr19: 10597404	KEAP1	c.1799del	p.Gly600fs	6	NM_203500.2	14	39678		24238	92	-	yes	OK
D404-21_S2_L001_R1_001	CB-04-16	biopsy	30		Maxwell RSC FFPE Plus DNA Kit (Promega)	5.3	12.99	279	139	hg19	chr19: 10610496	KEAP1	c.214C>T	p. Leu72Phe	2	NM_203500.2	24	9	1524	-	VUS	VUS		1154837	520686	91.9	89.8	1.76:1	115.4	185.59	16-G-04-A18.2-Arc-nNGM	Illumina MiSeq	Thermo Fisher nNGMv2 Ampliseq for Illumina	BaseSpace Variant Interpreter	hg19	chr19: 10610496	KEAP1	c.214C>T	p. Leu72Phe	2	NM_203500.2	15	7144		24238	92	-	yes	OK
D418-21_S3_L001_R1_001	CB-04-17	biopsy	10	2021-02-16	Maxwell RSC FFPE Plus DNA Kit (Promega)	2.18	11.66	111	55	hg19	chr3: 178936082	PIK3CA	c.1624G>A	p.Glu542Lys	10	NM_006218.3	2	-1	1144	Pathogenic	path	activating	2% AF - Archer: not called but under "all results"	1553052	606636	92.2	89.5	1.99:1	122.4	215.33	17-G-04-A19.3-Arc-nNGM	Illumina MiSeq	Thermo Fisher nNGMv2 Ampliseq for Illumina	BaseSpace Variant Interpreter	hg19	chr3: 178936082	PIK3CA	c.1624G>A	p.Glu542Lys	10	NM_006218.3	3	3873		21481	91	-	yes	OK
D418-21_S3_L001_R1_001	CB-04-17	biopsy	10		Maxwell RSC FFPE Plus DNA Kit (Promega)	2.18	11.66	111	55	hg19	chr3: 178936091	PIK3CA	c.1633G>A	p.Glu545Lys	10	NM_006218.3	7	0	1161	Pathogenic/Likelypathogenic​	path	activating		1553052	606636	92.2	89.5	1.99:1	122.4	215.33	17-G-04-A19.3-Arc-nNGM	Illumina MiSeq	Thermo Fisher nNGMv2 Ampliseq for Illumina	BaseSpace Variant Interpreter	hg19	chr3: 178936091	PIK3CA	c.1633G>A	p.Glu545Lys	10	NM_006218.3	7	3872		21481	91	-	yes	OK
D418-21_S3_L001_R1_001	CB-04-17	biopsy	10		Maxwell RSC FFPE Plus DNA Kit (Promega)	2.18	11.66	111	55	hg19	chr17: 7578447..7578458	TP53	c.472_483del	p.Arg158_Ala161del	5	NM_00546.5	16	4	1456	-	VUS	inactivating		1553052	606636	92.2	89.5	1.99:1	122.4	215.33	17-G-04-A19.3-Arc-nNGM	Illumina MiSeq	Thermo Fisher nNGMv2 Ampliseq for Illumina	BaseSpace Variant Interpreter	hg19	chr17: 7578447..7578458	TP53	c.472_483del	p.Arg158_Ala161del	5	NM_00546.5	12	7564		21481	91	-	yes	OK
D320-21_S4_L001_R1_001	CB-04-18	biopsy	15	2021-02-05	Maxwell RSC FFPE Plus DNA Kit (Promega)	2.84	10.11	38	19	hg19	chr12: 25398282	KRAS	c.37G>T	p.Gly13Cys	2	NM_033360.3	3	-1	2007	Pathogenic​	path	activating		1177755	336997	92.2	88	2.85:1	131.9	191.78	18-G-04-A20.4-Arc-nNGM	Illumina MiSeq	QIAseq nNGMv2 Nextera XT	CLC Genomics Workbench20	hg19	chr12: 25398282	KRAS	c.37G>T	p.Gly13Cys	2	NM_033360.3	4	2309		1861	-	98	yes	OK
D320-21_S4_L001_R1_001	CB-04-18	biopsy	15		Maxwell RSC FFPE Plus DNA Kit (Promega)	2.84	10.11	38	19	hg19	chr19: 1207162	STK11	c.250A>T	p.Lys84Ter	1	NM_000455.4	7	0	1345	Pathogenic​	path	inactivating		1177755	336997	92.2	88	2.85:1	131.9	191.78	18-G-04-A20.4-Arc-nNGM	Illumina MiSeq	QIAseq nNGMv2 Nextera XT	CLC Genomics Workbench20	hg19	chr19: 1207162	STK11	c.250A>T	p.Lys84Ter	1	NM_000455.4	7	2937		1861	-	98	yes	OK
D320-21_S4_L001_R1_001	CB-04-18	biopsy	15		Maxwell RSC FFPE Plus DNA Kit (Promega)	2.84	10.11	38	19	hg19	chr19: 10597402	KEAP1	c.1801del	p.Arg601fs	6	NM_203500.2	8	4	1933	-	lik path	inactivating		1177755	336997	92.2	88	2.85:1	131.9	191.78	18-G-04-A20.4-Arc-nNGM	Illumina MiSeq	QIAseq nNGMv2 Nextera XT	CLC Genomics Workbench20	hg19	chr19: 10597402	KEAP1	c.1801del	p.Arg601fs	6	NM_203500.2	4	2091		1861	-	98	yes	OK
D536-21_S5_L001_R1_001	CB-04-19	biopsy	60		Maxwell RSC FFPE Plus DNA Kit (Promega)	63.2	12.73	233	116	hg19	chr9: 87563448	NTRK2	c.1836G>T	p.Gln612His	18	NM_006180.5	51	34	880	-	VUS	VUS		2028238	858601	92.3	89.9	1.91:1	148.2	263.6	19-G-04-A21.5-Arc-nNGM	Illumina MiSeq	QIAseq nNGMv2 Nextera XT	CLC Genomics Workbench20	hg19	chr9: 87563448	NTRK2	c.1836G>T	p.Gln612His	18	NM_006180.5	17	2094		1396	-	99	yes	OK
D536-21_S5_L001_R1_001	CB-04-19	biopsy	60		Maxwell RSC FFPE Plus DNA Kit (Promega)	63.2	12.73	233	116	hg19	chr12: 25398285	KRAS	c.34G>T	p.Gly12Cys	2	NM_033360.3	73	26	11513	Pathogenic​	path	activating		2028238	858601	92.3	89.9	1.91:1	148.2	263.6	19-G-04-A21.5-Arc-nNGM	Illumina MiSeq	QIAseq nNGMv2 Nextera XT	CLC Genomics Workbench20	hg19	chr12: 25398285	KRAS	c.34G>T	p.Gly12Cys	2	NM_033360.3	47	1300		1396	-	99	yes	OK
D536-21_S5_L001_R1_001	CB-04-19	biopsy	60		Maxwell RSC FFPE Plus DNA Kit (Promega)	63.2	12.73	233	116	hg19	chr17: 7577121	TP53	c.817C>T	p.Arg273Cys	8	NM_00546.5	66	46	773	Pathogenic/Likelypathogenic​	path	VUS		2028238	858601	92.3	89.9	1.91:1	148.2	263.6	19-G-04-A21.5-Arc-nNGM	Illumina MiSeq	QIAseq nNGMv2 Nextera XT	CLC Genomics Workbench20	hg19	chr17: 7577121	TP53	c.817C>T	p.Arg273Cys	8	NM_00546.5	20	1725		1396	-	99	yes	OK
D437-21_S6_L001_R1_001	CB-04-20	biopsy	10	2021-02-17	Maxwell RSC FFPE Plus DNA Kit (Promega)	4.18	11.7	114	57	hg19	chr12: 25398285	KRAS	c.34G>T	p.Gly12Cys	2	NM_033360.3	21	5	4267	Pathogenic​	path	activating		1002034	511968	93.3	91.9	1.54:1	161.7	248.29	20-G-04-A22.6-Arc-nNGM	Illumina MiSeq	QIAseq nNGMv2 Nextera XT	CLC Genomics Workbench20	hg19	chr12: 25398285	KRAS	c.34G>T	p.Gly12Cys	2	NM_033360.3	16	643		1298	-	100	yes	OK
D437-21_S6_L001_R1_001	CB-04-20	biopsy	10		Maxwell RSC FFPE Plus DNA Kit (Promega)	4.18	11.7	114	57	hg19	chr3: 178936082	PIK3CA	c.1624G>A	p.Glu542Lys	10	NM_006218.3	7	0	2431	Pathogenic/Likelypathogenic​	lik path	activating		1002034	511968	93.3	91.9	1.54:1	161.7	248.29	20-G-04-A22.6-Arc-nNGM	Illumina MiSeq	QIAseq nNGMv2 Nextera XT	CLC Genomics Workbench20	hg19	chr3: 178936082	PIK3CA	c.1624G>A	p.Glu542Lys	10	NM_006218.3	7	955		1298	-	100	yes	OK
D437-21_S6_L001_R1_001	CB-04-20	biopsy	10		Maxwell RSC FFPE Plus DNA Kit (Promega)	4.18	11.7	114	57	hg19	chr3: 178936091	PIK3CA	c.1633G>A	p.Glu545Lys	10	NM_006218.3	7	0	2431	Pathogenic/Likelypathogenic​	lik path	activating		1002034	511968	93.3	91.9	1.54:1	161.7	248.29	20-G-04-A22.6-Arc-nNGM	Illumina MiSeq	QIAseq nNGMv2 Nextera XT	CLC Genomics Workbench20	hg19	chr3: 178936091	PIK3CA	c.1633G>A	p.Glu545Lys	10	NM_006218.3	7	643		1298	-	100	yes	OK
D437-21_S6_L001_R1_001	CB-04-20	biopsy	10		Maxwell RSC FFPE Plus DNA Kit (Promega)	4.18	11.7	114	57	hg19	chr17: 7577121	TP53	c.817C>T	p.Arg273Cys	8	NM_00546.5	17	6	882	Pathogenic/Likelypathogenic​	lik path	VUS		1002034	511968	93.3	91.9	1.54:1	161.7	248.29	20-G-04-A22.6-Arc-nNGM	Illumina MiSeq	QIAseq nNGMv2 Nextera XT	CLC Genomics Workbench20	hg19	chr17: 7577121	TP53	c.817C>T	p.Arg273Cys	8	NM_00546.5	11	1600		1298	-	100	yes	OK
D324-21_S7_L001_R1_001	CB-04-21	biopsy	60	2021-02-08	Maxwell RSC FFPE Plus DNA Kit (Promega)	14.3	12.87	257	128	hg19	chr12: 25398284	KRAS	c.35G>C	p.Gly12Ala	2	NM_033360.3	11	1	3987	Pathogenic​	path	activating		1125221	564981	93.4	91.8	1.60:1	161.5	258.3	21-G-04-A23.7-Arc-nNGM	Illumina MiSeq	QIAseq nNGMv2 Nextera XT	CLC Genomics Workbench20	hg19	chr12: 25398284	KRAS	c.35G>C	p.Gly12Ala	2	NM_033360.3	10	834		872	-	100	yes	OK
D324-21_S7_L001_R1_001	CB-04-21	biopsy	60		Maxwell RSC FFPE Plus DNA Kit (Promega)	14.3	12.87	257	128	hg19	chr17: 7579311	TP53	c.375+1G>A	splice site		NM_00546.5	13	1	1484	-	lik path	inactivating		1125221	564981	93.4	91.8	1.60:1	161.5	258.3	21-G-04-A23.7-Arc-nNGM	Illumina MiSeq	QIAseq nNGMv2 Nextera XT	CLC Genomics Workbench20	hg19	chr17: 7579311	TP53	c.375+1G>A	splice site		NM_00546.5	12	514		872	-	100	yes	OK
D324-21_S7_L001_R1_001	CB-04-21	biopsy	60		Maxwell RSC FFPE Plus DNA Kit (Promega)	14.3	12.87	257	128	hg19	chr19: 1220694	STK11	c.712A>T	p.Ile238Phe	5	NM_000455.4	14	3	1484	-	VUS	VUS		1125221	564981	93.4	91.8	1.60:1	161.5	258.3	21-G-04-A23.7-Arc-nNGM	Illumina MiSeq	QIAseq nNGMv2 Nextera XT	CLC Genomics Workbench20	hg19	chr19: 1220694	STK11	c.712A>T	p.Ile238Phe	5	NM_000455.4	11	765		872	-	100	yes	OK
D324-21_S7_L001_R1_001	CB-04-21	biopsy	60		Maxwell RSC FFPE Plus DNA Kit (Promega)	14.3	12.87	257	128	hg19	chr19: 10602621	KEAP1	c.957C>A	p.Cys319Ter	3	NM_203500.2	13	0	2054	-	lik path	inactivating		1125221	564981	93.4	91.8	1.60:1	161.5	258.3	21-G-04-A23.7-Arc-nNGM	Illumina MiSeq	QIAseq nNGMv2 Nextera XT	CLC Genomics Workbench20	hg19	chr19: 10602621	KEAP1	c.957C>A	p.Cys319Ter	3	NM_203500.2	13	866		872	-	100	yes	OK
D292-21_S8_L001_R1_001	CB-04-22	biopsy	15	2021-02-04	Maxwell RSC FFPE Plus DNA Kit (Promega)	42.8	10.74	59	80	hg19	chr12: 25398284	KRAS	c.35G>A	p.Gly12Asp	2	NM_033360.3	37	4	5521	Pathogenic​	path	activating		1572734	844479	92.5	91.3	1.45:1	168.2	288.37	22-G-04-A24.8-Arc-nNGM	Illumina MiSeq	QIAseq nNGMv2 Nextera XT	CLC Genomics Workbench20	hg19	chr12: 25398284	KRAS	c.35G>A	p.Gly12Asp	2	NM_033360.3	33	866		982	-	98	yes	OK
D292-21_S8_L001_R1_001	CB-04-22	biopsy	15		Maxwell RSC FFPE Plus DNA Kit (Promega)	42.8	10.74	59	80	hg19	chr3: 178936091	PIK3CA	c.1633G>A	p.Glu545Lys	10	NM_006218.3	33	-1	3212	Pathogenic/Likelypathogenic​	lik path	activating		1572734	844479	92.5	91.3	1.45:1	168.2	288.37	22-G-04-A24.8-Arc-nNGM	Illumina MiSeq	QIAseq nNGMv2 Nextera XT	CLC Genomics Workbench20	hg19	chr3: 178936091	PIK3CA	c.1633G>A	p.Glu545Lys	10	NM_006218.3	34	747		982	-	98	yes	OK
D292-21_S8_L001_R1_001	CB-04-22	biopsy	15		Maxwell RSC FFPE Plus DNA Kit (Promega)	42.8	10.74	59	80	hg19	chr3: 41266101	CTNNB1	c.98C>G	p.Ser33Cys	3	NM_001904.3	31	-4	3905	Likelypathogenic;other​	lik path	activating		1572734	844479	92.5	91.3	1.45:1	168.2	288.37	22-G-04-A24.8-Arc-nNGM	Illumina MiSeq	QIAseq nNGMv2 Nextera XT	CLC Genomics Workbench20	hg19	chr3: 41266101	CTNNB1	c.98C>G	p.Ser33Cys	3	NM_001904.3	35	788		982	-	98	yes	OK
D292-21_S8_L001_R1_001	CB-04-22	biopsy	15		Maxwell RSC FFPE Plus DNA Kit (Promega)	42.8	10.74	59	80	hg19	chr17: 7577121	TP53	c.817C>T	p.Arg273Cys	8	NM_00546.5	60	2	1404	Pathogenic/Likelypathogenic​	lik path	VUS		1572734	844479	92.5	91.3	1.45:1	168.2	288.37	22-G-04-A24.8-Arc-nNGM	Illumina MiSeq	QIAseq nNGMv2 Nextera XT	CLC Genomics Workbench20	hg19	chr17: 7577121	TP53	c.817C>T	p.Arg273Cys	8	NM_00546.5	58	832		982	-	98	yes	OK
I1-0073-01-M_S1_R1_001	CC-01-01	biopsy	60	2020-08-24	GeneRead DNA FFPE Kit - QIAGEN	9.92	9.92012	150	112.096	hg19	chr7:55241708	EGFR	c.2156G>C	p.Gly719Ala	18	NM_005228.4	8.36	2.42	4056	Pathogenic	path	activating		5793915	1512645	88.2	83.24	3.11:1	105.5	255.89	01-M-I1-0073-A1-Arc-nNGM	Ion GeneStudio S5 prime	Oncomine Comprehensive Assay v3	IonReporter 5.10 and in-house pipeline	hg19	chr7:55241708	EGFR	c.2156G>C	p.Gly719Ala	18	NM_005228.4	5.94	1851		1388	94.09	98.53	yes	OK
I1-0073-01-M_S1_R1_001	CC-01-01	biopsy	60	2020-08-24	GeneRead DNA FFPE Kit - QIAGEN	9.92	9.92012	150	112.096	hg19	chr7:116412036	MET	c.3082G>A	p.Asp1028Asn	14	NM_001127500.2	53.31	5.34	8482	Likelypathogenic	lik path	activating		5793915	1512645	88.2	83.24	3.11:1	105.5	255.89	01-M-I1-0073-A1-Arc-nNGM	Ion GeneStudio S5 prime	Oncomine Comprehensive Assay v3	IonReporter 5.10 and in-house pipeline	hg19	chr7:116412036	MET	c.3082G>A	p.Asp1028Asn	14	NM_001127500.2	47.97	813		1388	94.09	98.53	yes	OK
I1-0073-01-M_S1_R1_001	CC-01-01	biopsy	60	2020-08-24	GeneRead DNA FFPE Kit - QIAGEN	9.92	9.92012	150	112.096	hg19	chr17:7578406	TP53	c.524G>A	p.Arg175His	5	NM_000546.5	34.33	2.68	3245	Pathogenic	path	inactivating		5793915	1512645	88.2	83.24	3.11:1	105.5	255.89	01-M-I1-0073-A1-Arc-nNGM	Ion GeneStudio S5 prime	Oncomine Comprehensive Assay v3	IonReporter 5.10 and in-house pipeline	hg19	chr17:7578406	TP53	c.524G>A	p.Arg175His	5	NM_000546.5	31.65	1150		1388	94.09	98.53	yes	OK
I1-0073-02-M_S1_R1_001	CC-01-02	biopsy	80	2020-08-24	GeneRead DNA FFPE Kit - QIAGEN	68.6	10.195	200	200	hg19	chr15:66729154	MAP2K1	c.362G>C	p.Cys121Ser	3	NM_002755.3	6.91	0.2	3949	Pathogenic	path	activating		5777496	1759968	89.5	85.63	2.69:1	105.93	276.65	02-M-I1-0073-A2-Arc-nNGM	Ion GeneStudio S5 prime	Oncomine Comprehensive Assay v3	IonReporter 5.10 and in-house pipeline	hg19	chr15:66729154	MAP2K1	c.362G>C	p.Cys121Ser	3	NM_002755.3	6.71	1982		2199	93.53	98.88	yes	OK
I1-0073-02-M_S1_R1_001	CC-01-02	biopsy	80	2020-08-24	GeneRead DNA FFPE Kit - QIAGEN	68.6	10.195	200	200	hg19	chr17:7578553	TP53	c.377A>G	p.Tyr126Cys	5	NM_000546.5	76.55	2.96	2209	Uncertainsignificance​	VUS/lik path	inactivating		5777496	1759968	89.5	85.63	2.69:1	105.93	276.65	02-M-I1-0073-A2-Arc-nNGM	Ion GeneStudio S5 prime	Oncomine Comprehensive Assay v3	IonReporter 5.10 and in-house pipeline	hg19	chr17:7578553	TP53	c.377A>G	p.Tyr126Cys	5	NM_000546.5	73.59	977		2199	93.53	98.88	yes	OK
I1-0073-03-M_S1_R1_001	CC-01-03	resection	90	2020-08-24	GeneRead DNA FFPE Kit - QIAGEN	28	10.5497	200	200	hg19	chr12:25380275	KRAS	c.183A>T	p.Gln61His	3	NM_033360.3	22.43	-0.22	11058	Likelypathogenic	lik path	activating		6015361	2090649	90.53	87.29	2.34:1	112.31	298.51	03-M-I1-0073-A3-Arc-nNGM	Ion GeneStudio S5 prime	Oncomine Comprehensive Assay v3	IonReporter 5.10 and in-house pipeline	hg19	chr12:25380275	KRAS	c.183A>T	p.Gln61His	3	NM_033360.3	22.65	1996		1396	94.53	98.66	yes	OK
I1-0073-03-M_S1_R1_001	CC-01-03	resection	90	2020-08-24	GeneRead DNA FFPE Kit - QIAGEN	28	10.5497	200	200	hg19	chr19:10610247	KEAP1	c.463G>T	p.Val155Phe	2	NM_012289.3	29.84		8885	-	VUS/not in clinvar	VUS		6015361	2090649	90.53	87.29	2.34:1	112.31	298.51	03-M-I1-0073-A3-Arc-nNGM	Ion GeneStudio S5 prime	Oncomine Comprehensive Assay v3	IonReporter 5.10 and in-house pipeline	hg19	not covered in OCAv3			p.Val155Phe			n/a			1396	94.53	98.66	yes	DISCREPANT
I1-0073-03-M_S1_R1_001	CC-01-03	resection	90	2020-08-24	GeneRead DNA FFPE Kit - QIAGEN	28	10.5497	200	200	hg19	chr19:1207064	STK11	c.157dup	p.Asp53GlyfsTer110	1	NM_000455.4	26.59	7.69	2535	Pathogenic	path	inactivating		6015361	2090649	90.53	87.29	2.34:1	112.31	298.51	03-M-I1-0073-A3-Arc-nNGM	Ion GeneStudio S5 prime	Oncomine Comprehensive Assay v3	IonReporter 5.10 and in-house pipeline	hg19	not called by IonReporter but present in IGV	STK11	c.157dup	p.Asp53GlyfsTer110			18.9	1463		1396	94.53	98.66	yes	DISCREPANT
I1-0073-04-M_S1_R1_001	CC-01-04	biopsy	30	2020-08-17	GeneRead DNA FFPE Kit - QIAGEN	10.1	9.94253	150	114.13	hg19	chr7:116412044	MET	c.3082+1_+2delGTinsTC	Exon 14 splice site	Intron	NM_001127500.2	13.58	2.75	6568	Likelypathogenic	Exon 14 skipping	activating		6163573	1734914	90.02	85.54	3.02:1	117.66	287.32	04-M-I1-0073-A4-Arc-nNGM	Ion GeneStudio S5 prime	Oncomine Comprehensive Assay v3	IonReporter 5.10 and in-house pipeline	hg19	chr7:116412044	MET	c.3082+1_+2delGTinsTC	Exon 14 splice site	Intron	NM_001127500.2	10.83	868		1999	95.29	99.12	yes	OK
I1-0073-05-M_S1_R1_001	CC-01-05	resection	80	2020-08-17	GeneRead DNA FFPE Kit - QIAGEN	90.8	10.5374	200	200	hg19	chr17:7577142	TP53	c.796G>T	p.Gly266Ter	8	NM_000546.5	59.95	-5.25	3546	Pathogenic	path	inactivating		6371740	2833423	85.42	83.42	1.66:1	80.91	908.99	05-M-I1-0073-A5-Arc-nNGM	Ion GeneStudio S5 prime	Oncomine Comprehensive Assay v3	IonReporter 5.10 and in-house pipeline	hg19	chr17:7577142	TP53	c.796G>T	p.Gly266Ter	8	NM_000546.5	65.2	1112		1380	93.61	98.49	yes	OK
I1-0073-06-M_S1_R1_001	CC-01-06	biopsy	50	2020-08-17	GeneRead DNA FFPE Kit - QIAGEN	102	6.90213	50	50	hg19	chr7:55242468	EGFR	c.2239_2251delinsC	p.Leu747_Thr751delinsPro	19	NM_005228.4	28.78	-0.14	4052	Pathogenic	path	activating		4526205	949620	87.64	80.35	4.35:1	150.39	297.23	06-M-I1-0073-A6-Arc-nNGM	Ion GeneStudio S5 prime	Oncomine Comprehensive Assay v3	IonReporter 5.10 and in-house pipeline	hg19	chr7:55242468	EGFR	c.2239_2251delinsC	p.Leu747_Thr751delinsPro	19	NM_005228.4	28.92	1954		1829	91.8	98.61	yes	OK
I1-0073-08-M_S1_R1_001	CC-01-08	resection	80	2020-08-11	GeneRead DNA FFPE Kit - QIAGEN	100	10.2737	200	200	hg19	chr17:7579358	TP53	c.329G>T	p.Arg110Leu	4	NM_000546.5	35.66	0.17	3048	Likelypathogenic	lik path	inactivating		7051206	2214383	87.77	83.32	2.65:1	117.11	340.65	08-M-I1-0073-A7-Arc-nNGM	Ion GeneStudio S5 prime	Oncomine Comprehensive Assay v3	IonReporter 5.10 and in-house pipeline	hg19	chr17:7579358	TP53	c.329G>T	p.Arg110Leu	4	NM_000546.5	35.49	1998		1750	96.28	99.01	yes	OK
I1-0073-08-M_S1_R1_001	CC-01-08	resection	80	2020-08-11	GeneRead DNA FFPE Kit - QIAGEN	100	10.2737	200	200	hg19	chr19:1221989	STK11	c.904C>T	p.Gln302Ter	7	NM_000455.4	27.79	-0.67	2422	Pathogenic	path	inactivating		7051206	2214383	87.77	83.32	2.65:1	117.11	340.65	08-M-I1-0073-A7-Arc-nNGM	Ion GeneStudio S5 prime	Oncomine Comprehensive Assay v3	IonReporter 5.10 and in-house pipeline	hg19	chr19:1221989	STK11	c.904C>T	p.Gln302Ter	7	NM_000455.4	28.46	383		1750	96.28	99.01	yes	OK
I1-0073-09-M_S1_R1_001	CC-01-09	biopsy	60	2020-08-06	GeneRead DNA FFPE Kit - QIAGEN	25.2	10.1302	200	200	hg19	chr12:25398284	KRAS	c.35G>A	p.Gly12Asp	2	NM_033360.3	42.85	0.26	14036	Pathogenic	path	activating		5637642	1872292	89.01	84.45	2.65:1	137.85	341.66	09-M-I1-0073-A8-Arc-nNGM	Ion GeneStudio S5 prime	Oncomine Comprehensive Assay v3	IonReporter 5.10 and in-house pipeline	hg19	chr12:25398284	KRAS	c.35G>A	p.Gly12Asp	2	NM_033360.3	42.59	1998		1372	88.23	96.74	yes	OK
I1-0073-10-M_S1_R1_001	CC-01-10	biopsy	10	2020-08-07	GeneRead DNA FFPE Kit - QIAGEN	11.7	8.61881	70	70	hg19	chr3:178936094	PIK3CA	c.1636C>A	p.Gln546Lys	10	NM_006218.3	11.88	1.42	3729	Pathogenic	path	activating		4583656	1453614	87.6	83.11	2.59:1	141.95	356.02	10-M-I1-0073-A9-Arc-nNGM	Ion GeneStudio S5 prime	Oncomine Comprehensive Assay v3	IonReporter 5.10 and in-house pipeline	hg19	chr3:178936094	PIK3CA	c.1636C>A	p.Gln546Lys	10	NM_006218.3	10.46	1998		1401	92.42	98.04	yes	OK
I1-0073-10-M_S1_R1_001	CC-01-10	biopsy	10	2020-08-07	GeneRead DNA FFPE Kit - QIAGEN	11.7	8.61881	70	70	hg19	chr12:25398284	KRAS	c.34G>T	p.Gly12Cys	2	NM_033360.3	11.49	2.08	7015	Pathogenic	path	activating		4583656	1453614	87.6	83.11	2.59:1	141.95	356.02	10-M-I1-0073-A9-Arc-nNGM	Ion GeneStudio S5 prime	Oncomine Comprehensive Assay v3	IonReporter 5.10 and in-house pipeline	hg19	chr12:25398284	KRAS	c.34G>T	p.Gly12Cys	2	NM_033360.3	9.41	1997		1401	92.42	98.04	yes	OK
I1-0073-11-M-E_S1_R1_001	CC-01-11	biopsy	60	2020-09-21	GeneRead DNA FFPE Kit - QIAGEN	12.6	9.6999	120	120	hg19	chr7:55259514	EGFR	c.2573T>G	p.Leu858Arg	21	NM_005228.4	88.88	2.28	41170	Pathogenic	path	activating		3683909	1400203	90.02	86.49	2.27:1	152.9	339.27	11-M Ersatz-I1-0073-A22-Arc-nNGM	Illumina Nextseq 500	AmpliSeq forIllumina Comprehensive Panel v3	Local Run Manager OFF-Instrument 2.0.0 and in-house pipeline	hg19	chr7:55259514	EGFR	c.2573T>G	p.Leu858Arg	21	NM_005228.4	86.6	24829		6785.2	87.73	-	yes	OK
I1-0073-11-M-E_S1_R1_001	CC-01-11	biopsy	60	2020-09-21	GeneRead DNA FFPE Kit - QIAGEN	12.6	9.6999	120	120	hg19	chr17:7578403	TP53	c.410G>A	p.Cys137Tyr	5	NM_000546.5	43.53	3.63	2063	Likelypathogenic	lik path	inactivating		3683909	1400203	90.02	86.49	2.27:1	152.9	339.27	11-M Ersatz-I1-0073-A22-Arc-nNGM	Illumina Nextseq 500	AmpliSeq forIllumina Comprehensive Panel v3	Local Run Manager OFF-Instrument 2.0.0 and in-house pipeline	hg19	chr17:7578403	TP53	c.410G>A	p.Cys137Tyr	5	NM_000546.5	39.9	933		6785.2	87.73	-	yes	OK
I1-0073-12-M_S1_R1_001	CC-01-12	biopsy	20	2020-07-31	GeneRead DNA FFPE Kit - QIAGEN	39.6	8.60139	70	70	hg19	chr12:25398284	KRAS	c.35G>C	p.Gly12Ala	2	NM_033360.3	27.92	-0.57	5741	Pathogenic	path	activating		4482313	1201705	92.05	87.49	3.21:1	148.39	336.26	12-M-I1-0073-A10-Arc-nNGM	Ion GeneStudio S5 prime	Oncomine Comprehensive Assay v3	IonReporter 5.10 and in-house pipeline	hg19	chr12:25398284	KRAS	c.35G>C	p.Gly12Ala	2	NM_033360.3	28.49	1997		1585	96.05	98.82	yes	OK
I1-0073-12-M_S1_R1_001	CC-01-12	biopsy	20	2020-07-31	GeneRead DNA FFPE Kit - QIAGEN	39.6	8.60139	70	70	hg19	chr17:7578274	TP53	c.574_575insC	p.Gln192fs	6	NM_000546.5	20.66	-2.34	2556	-	VUS/lik path	inactivating		4482313	1201705	92.05	87.49	3.21:1	148.39	336.26	12-M-I1-0073-A10-Arc-nNGM	Ion GeneStudio S5 prime	Oncomine Comprehensive Assay v3	IonReporter 5.10 and in-house pipeline	hg19	chr17:7578274	TP53	c.574_575insC	p.Gln192fs	6	NM_000546.5	23	626		1585	96.05	98.82	yes	OK
I1-0073-12-M_S1_R1_001	CC-01-12	biopsy	20	2020-07-31	GeneRead DNA FFPE Kit - QIAGEN	39.6	8.60139	70	70	hg19	chr19:1222997	STK11	c.934A>T	p.Lys312Ter	8	NM_000455.4	18.08	-4.45	2229	-	VUS/lik path	inactivating		4482313	1201705	92.05	87.49	3.21:1	148.39	336.26	12-M-I1-0073-A10-Arc-nNGM	Ion GeneStudio S5 prime	Oncomine Comprehensive Assay v3	IonReporter 5.10 and in-house pipeline	hg19	chr19:1222997	STK11	c.934A>T	p.Lys312Ter	8	NM_000455.4	22.53	293		1585	96.05	98.82	yes	OK
I1-0073-12-M_S1_R1_001	CC-01-12	biopsy	20	2020-07-31	GeneRead DNA FFPE Kit - QIAGEN	39.6	8.60139	70	70	hg19	chr19:10602442	KEAP1	c.1136G>A	p.Gly379Asp	3	NM_012289.3	19.05		4688	-	VUS/not in clinvar	inactivating		4482313	1201705	92.05	87.49	3.21:1	148.39	336.26	12-M-I1-0073-A10-Arc-nNGM	Ion GeneStudio S5 prime	Oncomine Comprehensive Assay v3	IonReporter 5.10 and in-house pipeline	hg19	not covered in OCAv3			p.Gly379Asp			n/a			1585	96.05	98.82	yes	DISCREPANT
I1-0073-13-M_S1_R1_001	CC-01-13	biopsy	20	2020-08-04	GeneRead DNA FFPE Kit - QIAGEN	18.5	7.92659	50	50	hg19	chr3:178936091	PIK3CA	c.16G>A	p.Glu545Lys	10	NM_006218.3	16.69	2.13	2607	Pathogenic	path	activating		4223095	980841	92.73	87.74	3.61:1	155.06	316.23	13-M-I1-0073-A11-Arc-nNGM	Ion GeneStudio S5 prime	Oncomine Comprehensive Assay v3	IonReporter 5.10 and in-house pipeline	hg19	chr3:178936091	PIK3CA	c.16G>A	p.Glu545Lys	10	NM_006218.3	14.56	1806		938.2	93.05	97.24	yes	OK
I1-0073-13-M_S1_R1_001	CC-01-13	biopsy	20	2020-08-04	GeneRead DNA FFPE Kit - QIAGEN	18.5	7.92659	50	50	hg19	chr17:7577529	TP53	c.745_751del	p.Arg249fs	7	NM_000546.5	18.61	-0.9	3202	-	lik path	inactivating		4223095	980841	92.73	87.74	3.61:1	155.06	316.23	13-M-I1-0073-A11-Arc-nNGM	Ion GeneStudio S5 prime	Oncomine Comprehensive Assay v3	IonReporter 5.10 and in-house pipeline	hg19	chr17:7577529	TP53	c.745_751del	p.Arg249fs	7	NM_000546.5	19.51	364		938.2	93.05	97.24	yes	OK
I1-0073-13-M_S1_R1_001	CC-01-13	biopsy	20	2020-08-04	GeneRead DNA FFPE Kit - QIAGEN	18.5	7.92659	50	50	hg19	chr17:7578550	TP53	c.380C>T	p.Ser127Phe	5	NM_000546.5	18.03	-1.48	3560	Likelypathogenic	lik path	inactivating		4223095	980841	92.73	87.74	3.61:1	155.06	316.23	13-M-I1-0073-A11-Arc-nNGM	Ion GeneStudio S5 prime	Oncomine Comprehensive Assay v3	IonReporter 5.10 and in-house pipeline	hg19	chr17:7578550	TP53	c.380C>T	p.Ser127Phe	5	NM_000546.5	19.51	1220		938.2	93.05	97.24	yes	OK
I1-0073-14-M_S1_R1_001	CC-01-14	biopsy	80	2020-08-04	GeneRead DNA FFPE Kit - QIAGEN	18.4	8.65657	70	70	hg19	chr3:178952090	PIK3CA	c.3145G>C	p.Gly1049Arg	21	NM_006218.3	53.53	2.62	3858	Likelypathogenic	lik path	activating		4998239	1102671	90.51	84.6	4.05:1	139.5	292.67	14-M-I1-0073-A12-Arc-nNGM	Ion GeneStudio S5 prime	Oncomine Comprehensive Assay v3	IonReporter 5.10 and in-house pipeline	hg19	chr3:178952090	PIK3CA	c.3145G>C	p.Gly1049Arg	21	NM_006218.3	50.91	1593		1367	95.32	98.64	yes	OK
I1-0073-14-M_S1_R1_001	CC-01-14	biopsy	80	2020-08-04	GeneRead DNA FFPE Kit - QIAGEN	18.4	8.65657	70	70	hg19	chr17:7577046	TP53	c.892G>T	p.Glu298Ter	8	NM_000546.5	53.34	-6.54	1153	Pathogenic	path	inactivating		4998239	1102671	90.51	84.6	4.05:1	139.5	292.67	14-M-I1-0073-A12-Arc-nNGM	Ion GeneStudio S5 prime	Oncomine Comprehensive Assay v3	IonReporter 5.10 and in-house pipeline	hg19	chr17:7577046	TP53	c.892G>T	p.Glu298Ter	8	NM_000546.5	59.88	1326		1367	95.32	98.64	yes	OK
I1-0073-15-M_S1_R1_001	CC-01-15	biopsy	50	2020-07-29	GeneRead DNA FFPE Kit - QIAGEN	55.4	8.17499	50	50	hg19	wt		n/a	n/a	n/a	n/a	n/a		n/a					4149190	862364	89.97	83.76	4.33:1	160.96	307.52	15-M-I1-0073-A13-Arc-nNGM	Ion GeneStudio S5 prime	Oncomine Comprehensive Assay v3	IonReporter 5.10 and in-house pipeline	hg19	n/a	wt	n/a	n/a	n/a	n/a	n/a	n/a		1354	94.28	98.19	yes	OK
I1-0073-16-M_S1_R1_001	CC-01-16	biopsy	70	2020-09-21	GeneRead DNA FFPE Kit - QIAGEN	348	9.6756	120	120	hg19	chr12:25398284	KRAS	c.35G>A	p.Gly12Asp	2	NM_033360	9.65	0.65	6168	Pathogenic	path	activating		5162324	1271975	88.35	82.29	3.48:1	127.52	284.02	16-M-I1-0073-A14-Arc-nNGM	Illumina Nextseq 500	AmpliSeq forIllumina Comprehensive Panel v3	Local Run Manager OFF-Instrument 2.0.0 and in-house pipeline	hg19	chr12:25398284	KRAS	c.35G>A	p.Gly12Asp	2	NM_033360	9	5313		5893.7	94.17	-	yes	OK
I1-0073-16-M_S1_R1_001	CC-01-16	biopsy	70	2020-09-21	GeneRead DNA FFPE Kit - QIAGEN	348	9.6756	120	120	hg19	chr19:1220639	STK11	c.657delC	p.Gln220SfsTer66	5	NM_000455	8.73	0.83	6348	-	VUS/lik path	inactivating		5162324	1271975	88.35	82.29	3.48:1	127.52	284.02	16-M-I1-0073-A14-Arc-nNGM	Illumina Nextseq 500	AmpliSeq forIllumina Comprehensive Panel v3	Local Run Manager OFF-Instrument 2.0.0 and in-house pipeline	hg19	chr19:1220639	STK11	c.657delC	p.Gln220SfsTer66	5	NM_000455	7.9	1448		5893.7	94.17	-	yes	OK
I1-0073-17-M_S1_R1_001	CC-01-17	resection	70	2020-10-12	GeneRead DNA FFPE Kit - QIAGEN	82.6	10.2426	200	200	hg19	chr17:7577085	TP53	c.736G>A	p.Glu246Lys	8	NM_001276761	14.23	0.13	2986	Pathogenic	path	inactivating		6231109	2185967	87.77	84.03	2.31:1	129.89	422.57	17-M-I1-0073-A15-Arc-nNGM	Illumina Nextseq 500	AmpliSeq forIllumina Comprehensive Panel v3	Local Run Manager OFF-Instrument 2.0.0 and in-house pipeline	hg19	chr17:7577085	TP53	c.736G>A	p.Glu246Lys	8	NM_001276761	14.1	2657		5654.6	96.18	-	yes	OK
I1-0073-17-M_S1_R1_001	CC-01-17	resection	70	2020-10-12	GeneRead DNA FFPE Kit - QIAGEN	82.6	10.2426	200	200	hg19	chr19:1220487	STK11	c.580G>T	p.Asp194Tyr	4	NM_000455	27.3	2.8	5308	Likelypathogenic	lik path	inactivating		6231109	2185967	87.77	84.03	2.31:1	129.89	422.57	17-M-I1-0073-A15-Arc-nNGM	Illumina Nextseq 500	AmpliSeq forIllumina Comprehensive Panel v3	Local Run Manager OFF-Instrument 2.0.0 and in-house pipeline	hg19	chr19:1220487	STK11	c.580G>T	p.Asp194Tyr	4	NM_000455	24.5	1461		5654.6	96.18	-	yes	OK
I1-0073-17-M_S1_R1_001	CC-01-17	resection	70	2020-10-12	GeneRead DNA FFPE Kit - QIAGEN	82.6	10.2426	200	200	hg19	chr19:10602446	KEAP1	c.1130_1131dup	p.Gly378WfsTer23	3	NM_012289.3	28.05		8039	-	VUS/lik path	inactivating		6231109	2185967	87.77	84.03	2.31:1	129.89	422.57	17-M-I1-0073-A15-Arc-nNGM	Illumina Nextseq 500	AmpliSeq forIllumina Comprehensive Panel v3	Local Run Manager OFF-Instrument 2.0.0 and in-house pipeline	hg19	not covered in OCAv3			p.Gly378WfsTer23			n/a			5654.6	96.18	-	yes	DISCREPANT
I1-0073-18-M_S1_R1_001	CC-01-18	biopsy	90	2020-07-27	GeneRead DNA FFPE Kit - QIAGEN	34.8	7.48418	50	50	hg19	chr1:115256529	NRAS	c.182A>T	p.Gln61Leu	3	NM_002524.4	73.09	0.8	6350	Pathogenic	path	activating		4909427	842929	89.95	81.61	5.38:1	160.53	303.6	18-M-I1-0073-A16-Arc-nNGM	Ion GeneStudio S5 prime	Oncomine Comprehensive Assay v3	IonReporter 5.10 and in-house pipeline	hg19	chr1:115256529	NRAS	c.182A>T	p.Gln61Leu	3	NM_002524.4	72.29	1996		2096	93.43	99.01	yes	OK
I1-0073-18-M_S1_R1_001	CC-01-18	biopsy	90	2020-07-27	GeneRead DNA FFPE Kit - QIAGEN	34.8	7.48418	50	50	hg19	chr17:7577018	TP53	c.919+1G>T	splice site	Intron (Exon 8)	NM_000546.5	80.48	0.17	794	Likelypathogenic	lik path	inactivating		4909427	842929	89.95	81.61	5.38:1	160.53	303.6	18-M-I1-0073-A16-Arc-nNGM	Ion GeneStudio S5 prime	Oncomine Comprehensive Assay v3	IonReporter 5.10 and in-house pipeline	hg19	chr17:7577018	TP53	c.919+1G>T	splice site	Intron (Exon 8)	NM_000546.5	80.31	1955		2096	93.43	99.01	yes	OK
I1-0073-18-M_S1_R1_001	CC-01-18	biopsy	90	2020-07-27	GeneRead DNA FFPE Kit - QIAGEN	34.8	7.48418	50	50	hg19	chr19:1220652	STK11	c.672dup	p.Ala225fs	5	NM_000455.4	78.03	-2.81	1238	-	VUS/lik path	inactivating		4909427	842929	89.95	81.61	5.38:1	160.53	303.6	18-M-I1-0073-A16-Arc-nNGM	Ion GeneStudio S5 prime	Oncomine Comprehensive Assay v3	IonReporter 5.10 and in-house pipeline	hg19	chr19:1220652	STK11	c.672dup	p.Ala225fs	5	NM_000455.4	80.84	689		2096	93.43	99.01	yes	OK
I1-0073-19-M_S1_R1_001	CC-01-19	biopsy	80	2020-07-20	GeneRead DNA FFPE Kit - QIAGEN	25.8	9.41631	100	100	hg19	chr15:66727455	MAP2K1	c.171G>T	p.Lys57Asn	2	NM_002755.3	27.88	1.53	4660	Pathogenic	path	activating		5294661	1714995	87.38	84.06	2.42:1	114.74	294.26	19-M-I1-0073-A17-Arc-nNGM	Ion GeneStudio S5 prime	Oncomine Comprehensive Assay v3	IonReporter 5.10 and in-house pipeline	hg19	chr15:66727455	MAP2K1	c.171G>T	p.Lys57Asn	2	NM_002755.3	26.35	1131		1024	95.66	98.05	yes	OK
I1-0073-20-M_S1_R1_001	CC-01-20	biopsy	80	2020-07-20	GeneRead DNA FFPE Kit - QIAGEN	31	8.58011	70	70	hg19	chr7:55242460	EGFR	c.2236_2250del	p.Glu746_Ala750del	19	NM_005228.4	28.23	0.29	4803	Pathogenic	path	activating		4374075	1118930	91.02	86.17	3.41:1	146.09	315.28	20-M-I1-0073-A18-Arc-nNGM	Ion GeneStudio S5 prime	Oncomine Comprehensive Assay v3	IonReporter 5.10 and in-house pipeline	hg19	chr7:55242460	EGFR	c.2236_2250del	p.Glu746_Ala750del	19	NM_005228.4	27.94	1954		2277	95.46	99.09	yes	OK
I1-0073-20-M_S1_R1_001	CC-01-20	biopsy	80	2020-07-20	GeneRead DNA FFPE Kit - QIAGEN	31	8.58011	70	70	hg19	chr17:7577120	TP53	c.818G>A	p.Arg273His	8	NM_000546.5	20.5	1.45	1561	Pathogenic	path	inactivating		4374075	1118930	91.02	86.17	3.41:1	146.09	315.28	20-M-I1-0073-A18-Arc-nNGM	Ion GeneStudio S5 prime	Oncomine Comprehensive Assay v3	IonReporter 5.10 and in-house pipeline	hg19	chr17:7577120	TP53	c.818G>A	p.Arg273His	8	NM_000546.5	19.05	2000		2277	95.46	99.09	yes	OK
I1-0073-21-M_S1_R1_001	CC-01-21	biopsy	90	2020-07-20	GeneRead DNA FFPE Kit - QIAGEN	70.8	9.32224	100	100	hg19	chr12:25398279	KRAS	c.38_39delinsTT	p.Gly13Val	2	NM_033360.3	39.44		6303	Likelypathogenic	lik path	activating		4908105	1392669	92.13	88.06	2.94:1	144.96	329.63	21-M-I1-0073-A19-Arc-nNGM	Ion GeneStudio S5 prime	Oncomine Comprehensive Assay v3	IonReporter 5.10 and in-house pipeline	hg19	chr12:25398279	KRAS	c.38_39delinsTT	p.Gly13Val	2	NM_033360.3	n/a	1981		1133	95.55	98.19	yes	OK
I1-0073-21-M_S1_R1_001	CC-01-21	biopsy	90	2020-07-20	GeneRead DNA FFPE Kit - QIAGEN	70.8	9.32224	100	100	hg19	chr19:1207166	STK11	c.254T>A	p.Leu85Ter	1	NM_000455.4	75.66	1.28	4072	-	VUS/lik path	inactivating		4908105	1392669	92.13	88.06	2.94:1	144.96	329.63	21-M-I1-0073-A19-Arc-nNGM	Ion GeneStudio S5 prime	Oncomine Comprehensive Assay v3	IonReporter 5.10 and in-house pipeline	hg19	chr19:1207166	STK11	c.254T>A	p.Leu85Ter	1	NM_000455.4	74.38	1132		1133	95.55	98.19	yes	OK
I1-0073-21-M_S1_R1_001	CC-01-21	biopsy	90	2020-07-20	GeneRead DNA FFPE Kit - QIAGEN	70.8	9.32224	100	100	hg19	chr19:10610223	KEAP1	c.487C>T	p.Gln163Ter	2	NM_012289.3	75.96		3195	-	VUS/lik path	inactivating		4908105	1392669	92.13	88.06	2.94:1	144.96	329.63	21-M-I1-0073-A19-Arc-nNGM	Ion GeneStudio S5 prime	Oncomine Comprehensive Assay v3	IonReporter 5.10 and in-house pipeline	hg19	not covered in OCAv3			p.Gln163Ter			n/a			1133	95.55	98.19	yes	DISCREPANT
I1-0073-23-M_S1_R1_001	CC-01-23	biopsy	50	2020-10-01	GeneRead DNA FFPE Kit - QIAGEN	37.2	9.73983	120	120	hg19	chr7:55242468	EGFR	c.2238_2249del	p.Leu747_Ala750del	19	NM_005228	35.46	-1.54	12249	Pathogenic	path	activating		4275743	1719746	90.74	87.48	2.17:1	160.83	356.73	23-M-I1-0073-A20-Arc-nNGM	Illumina Nextseq 500	AmpliSeq forIllumina Comprehensive Panel v3	Local Run Manager OFF-Instrument 2.0.0 and in-house pipeline	hg19	chr7:55242468	EGFR	c.2238_2249del	p.Leu747_Ala750del	19	NM_005228	37	4711		5854.9	87.55	-	yes	OK
I1-0073-23-M_S1_R1_001	CC-01-23	biopsy	50	2020-10-01	GeneRead DNA FFPE Kit - QIAGEN	37.2	9.73983	120	120	hg19	chr7:55249091	EGFR	c.2389T>A	p.Cys797Ser	20	NM_005228	8.85	0.15	6946	Uncertainsignificance​	resistance	activating		4275743	1719746	90.74	87.48	2.17:1	160.83	356.73	23-M-I1-0073-A20-Arc-nNGM	Illumina Nextseq 500	AmpliSeq forIllumina Comprehensive Panel v3	Local Run Manager OFF-Instrument 2.0.0 and in-house pipeline	hg19	chr7:55249091	EGFR	c.2389T>A	p.Cys797Ser	20	NM_005228	8.7	3307		5854.9	87.55	-	yes	OK
I1-0073-23-M_S1_R1_001	CC-01-23	biopsy	50	2020-10-01	GeneRead DNA FFPE Kit - QIAGEN	37.2	9.73983	120	120	hg19	chr7:55249092	EGFR	c.2390G>C	p.Cys797Ser	20	NM_005228	2.97	-0.23	6974	Uncertainsignificance​	resistance	activating		4275743	1719746	90.74	87.48	2.17:1	160.83	356.73	23-M-I1-0073-A20-Arc-nNGM	Illumina Nextseq 500	AmpliSeq forIllumina Comprehensive Panel v3	Local Run Manager OFF-Instrument 2.0.0 and in-house pipeline	hg19	chr7:55249092	EGFR	c.2390G>C	p.Cys797Ser	20	NM_005228	3.2	3323		5854.9	87.55	-	yes	OK
I1-0073-24-M_S1_R1_001	CC-01-24 (positive control)	n.a.	n.a.	n.a.	GeneRead DNA FFPE Kit - QIAGEN	4	6.63843	50	50	hg19	n.a. (control)												Horizon control	4227106	1762559	89.86	87.12	2.05:1	158.22	447.5	24-M-I1-0073-A21-Arc-nNGM	n.a		n.a	hg19	n.a.						n/a		positive control		-	-		OK
I1-0073-26-M_S1_R1_001	CC-01-26	biopsy	60	2020-11-02	GeneRead DNA FFPE Kit - QIAGEN	14	8.86549	80	80	hg19	wt		wt	n/a	n/a	n/a	n/a		n/a					6181407	1076184	87.41	79.67	5.01:1	117.01	234.94	26-M-I1-0073-A23-Arc-nNGM	Illumina Nextseq 500	AmpliSeq forIllumina Comprehensive Panel v3	Local Run Manager OFF-Instrument 2.0.0 and in-house pipeline	hg19	n/a		wt	n/a	n/a	n/a	n/a	n/a		3347.9	96.07	-	yes	OK
I1-0073-27-M_S1_R1_001	CC-01-27	biopsy	40	2020-11-02	GeneRead DNA FFPE Kit - QIAGEN	11.7	8.69061	80	80	hg19	chr17:7578464	TP53	c.349C>G	p.Arg117Gly	5	NM_001276761	43.62	0.12	2843	Likelypathogenic	lik path	inactivating		4605425	1271847	89.15	84.23	3.15:1	169.4	360.35	27-M-I1-0073-A24-Arc-nNGM	Illumina Nextseq 500	AmpliSeq forIllumina Comprehensive Panel v3	Local Run Manager OFF-Instrument 2.0.0 and in-house pipeline	hg19	chr17:7578464	TP53	c.349C>G	p.Arg117Gly	5	NM_001276761	43.5	2012		4169.2	94.2	-	yes	OK
I1-0073-27-M_S1_R1_001	CC-01-27	biopsy	40	2020-11-02	GeneRead DNA FFPE Kit - QIAGEN	11.7	8.69061	80	80	hg19	chr7:55249005	EGFR	c.2303G>T	p.Ser768Ile	20	NM_005228	37.38	-0.92	6621	Pathogenic	path	activating		4605425	1271847	89.15	84.23	3.15:1	169.4	360.35	27-M-I1-0073-A24-Arc-nNGM	Illumina Nextseq 500	AmpliSeq forIllumina Comprehensive Panel v3	Local Run Manager OFF-Instrument 2.0.0 and in-house pipeline	hg19	chr7:55249005	EGFR	c.2303G>T	p.Ser768Ile	20	NM_005228	38.3	4061		4169.2	94.2	-	yes	OK
B11193-20-A-nNGM_S6_L001_R1_001	CD-B1-01	biopsy	70	17.08.2020	Qiagen FFPE AllPrep Kit	38.8	10.66	188	188	hg19	chr17:7577084	TP53	c.854A>T	p.Glu285Val	8	NM_000546.5	12.34	-6.16	1151	Pathogenic​	path	inactivating		1828943	1329398	91.53	90.67	1.26:1	152.11	352.36	B11193-20-A-nNGM_S6_L001_R1_001	Illumina MiSeq	Qiagen nNGMv2 Nextera XT	CLC 20.0.4	hg19	chr17:7577084	TP53	c.854A>T	p.Glu285Val	8	NM_000546.5	18.5	281		521.5	n/a	-	yes	OK
B13058-20-A-nNGM_S8_L001_R1_001	CD-B1-02	biopsy	30	30.09.2020	Qiagen FFPE AllPrep Kit	59	10.02	120	120	hg19	chr7:116411923	MET	c.2908C>T	p.Arg970Cys	14	NM_000245.3	67.54	8.94	3053	Conflictinginterpretationsofpathogenicity​<p>Uncertainsignificance(3);Benign(4);Likelybenign(6)</p>	VUS	VUS		1539396	1002445	89.98	88.62	1.42:1	167.19	343.40	B13058-20-A-nNGM_S8_L001_R1_001	Illumina MiSeq	Qiagen nNGMv2 Nextera XT	CLC 20.0.4	hg19	chr7:116411923	MET	c.2908C>T	p.Arg970Cys	14	NM_001127500.2	58.6	688		717.3	n/a	-	yes	OK
B13058-20-A-nNGM_S8_L001_R1_001	CD-B1-02	biopsy	30	30.09.2020	Qiagen FFPE AllPrep Kit	59	10.02	120	120	hg19	chr10:89717763	PTEN	c.789del	p.Met264CysfsTer2	7	NM_000314.4	35.13	3.83	5810	Pathogenic​	path	activating		1539396	1002445	89.98	88.62	1.42:1	167.19	343.40	B13058-20-A-nNGM_S8_L001_R1_001	Illumina MiSeq	Qiagen nNGMv2 Nextera XT	CLC 20.0.4	hg19	chr10:89717763	PTEN	c.789del	p.Met264Cysfs	7	NM_000314.4	31.3	632		717.3	n/a	-	yes	OK
B13058-20-A-nNGM_S8_L001_R1_001	CD-B1-02	biopsy	30	30.09.2020	Qiagen FFPE AllPrep Kit	59	10.02	120	120	hg19	chr17:7579358	TP53	c.329G>T	p.Arg110Leu	4	NM_000546.5	54.66	-1.74	3103	Pathogenic/Likelypathogenic​	path	inactivating		1539396	1002445	89.98	88.62	1.42:1	167.19	343.40	B13058-20-A-nNGM_S8_L001_R1_001	Illumina MiSeq	Qiagen nNGMv2 Nextera XT	CLC 20.0.4	hg19	chr17:7579358	TP53	c.329G>T	p.Arg110Leu	4	NM_000546.5	56.4	653		717.3	n/a	-	yes	OK
B5425-20-A-nNGM_S3_L001_R1_001	CD-B1-03	bone punch	50	26.05.2020	Qiagen FFPE AllPrep Kit	14.2	9.87	109	109	hg19	chr7:140453136	BRAF	c.1799T>A	p.Val600Glu	15	NM_004333.4	5.65	-0.15	2124	Pathogenic​	path	activating		1713420	577098	91.15	86.82	2.79:1	161.16	293.13	B5425-20-A-nNGM_S3_L001_R1_001	Illumina MiSeq	Qiagen nNGMv2 Nextera XT	CLC 20.0.4	hg19	chr7:140453136	BRAF	c.1799T>A	p.Val600Glu	15	NM_004333.4	5.8	1203		n/a	n/a	-	yes	OK
B5425-20-A-nNGM_S3_L001_R1_001	CD-B1-03	bone punch	50	26.05.2020	Qiagen FFPE AllPrep Kit	14.2	9.87	109	109	hg19	chr3:41266113	CTNNB1	c.110C>T	p.Ser37Phe	3	NM_001904.3	6.87	0.17	3422	Pathogenic/Likelypathogenic​	path	activating		1713420	577098	91.15	86.82	2.79:1	161.16	293.13	B5425-20-A-nNGM_S3_L001_R1_001	Illumina MiSeq	Qiagen nNGMv2 Nextera XT	CLC 20.0.4	hg19	chr3:41266113	CTNNB1	c.110C>T	p.Ser37Phe	3	NM_001904.3	6.7	764		n/a	n/a	-	yes	OK
B5425-20-A-nNGM_S3_L001_R1_001	CD-B1-03	bone punch	50	26.05.2020	Qiagen FFPE AllPrep Kit	14.2	9.87	109	109	hg19	chr2:209113112	IDH1	c.394_395delinsTT	p.Arg132Phe	4	NM_005896.3	6.3	-2.4	2477	-	VUS	activating		1713420	577098	91.15	86.82	2.79:1	161.16	293.13	B5425-20-A-nNGM_S3_L001_R1_001	Illumina MiSeq	Qiagen nNGMv2 Nextera XT	CLC 20.0.4	hg19	chr2:209113112	IDH1	c.394_395delinsTT	p.Arg132Phe	4	NM_005896.2	8.7	630		n/a	n/a	-	yes	OK
B5425-20-A-nNGM_S3_L001_R1_001	CD-B1-03	bone punch	50	26.05.2020	Qiagen FFPE AllPrep Kit	14.2	9.87	109	109	hg19	chr17:7578507	TP53	c.423C>G	p.Cys141Trp	5	NM_000546.5	6.38	-0.52	831	Likelypathogenic​	lik path	inactivating		1713420	577098	91.15	86.82	2.79:1	161.16	293.13	B5425-20-A-nNGM_S3_L001_R1_001	Illumina MiSeq	Qiagen nNGMv2 Nextera XT	CLC 20.0.4	hg19	chr17:7578507	TP53	c.423C>G	p.Cys141Trp	5	NM_000546.5	6.9	447		n/a	n/a	-	yes	OK
B6366-20-A-nNGM_S2_L001_R1_001	CD-B1-04	biopsy	50	26.05.2020	Qiagen FFPE AllPrep Kit	17.2	10.19	136	136	hg19	chr7:140453134	BRAF	c.1801A>G	p.Lys601Glu	15	NM_004333.4	14.66	-0.34	3520	Pathogenic​	path	activating		1273782	854090	90.69	89.34	1.38:1	157.27	305.85	B6366-20-A-nNGM_S2_L001_R1_001	Illumina MiSeq	Qiagen nNGMv2 Nextera XT	CLC 20.0.4	hg19	chr7:140453134	BRAF	c.1801A>G	p.Lys601Glu	15	NM_004333.4	15	1244		n/a	n/a	-	yes	OK
B6366-20-A-nNGM_S2_L001_R1_001	CD-B1-04	biopsy	50	26.05.2020	Qiagen FFPE AllPrep Kit	17.2	10.19	136	136	hg19	chr10:89717708	PTEN	c.734C>T	p.Gln245Ter	7	NM_000314.6	13.7	1	6715	-	lik path	inactivating		1273782	854090	90.69	89.34	1.38:1	157.27	305.85	B6366-20-A-nNGM_S2_L001_R1_001	Illumina MiSeq	Qiagen nNGMv2 Nextera XT	CLC 20.0.4	hg19	chr10:89717708	PTEN	c.734C>T	p.Gln245Ter	7	NM_000314.4	12.7	1416		n/a	n/a	-	yes	OK
B6366-20-A-nNGM_S2_L001_R1_001	CD-B1-04	biopsy	50	26.05.2020	Qiagen FFPE AllPrep Kit	17.2	10.19	136	136	hg19	chr17:7578396	TP53	c.534C>A	p.His178Gln	5	NM_000546.5	12.57	-1.03	2896	Likelypathogenic​	lik path	inactivating		1273782	854090	90.69	89.34	1.38:1	157.27	305.85	B6366-20-A-nNGM_S2_L001_R1_001	Illumina MiSeq	Qiagen nNGMv2 Nextera XT	CLC 20.0.4	hg19	chr17:7578396	TP53	c.534C>A	p.His178Gln	5	NM_000546.5	13.6	777		n/a	n/a	-	yes	OK
B8308-20-A-nNGM_S7_L001_R1_001	CD-B1-05	biopsy	70	25.08.2020	Qiagen FFPE AllPrep Kit	77	10.52	170	170	hg19	chr19:10602461	KEAP1	c.1116del	p.Leu373CysfsTer27	3	NM_012289.3	24.66	4.16	3390	-	lik path	inactivating		2851492	1589399	90.15	88.32	1.64:1	143.53	373.41	B8308-20-A-nNGM_S7_L001_R1_001	Illumina MiSeq	Qiagen nNGMv2 Nextera XT	CLC 20.0.4	hg19	chr19:10602461	KEAP1	c.1116del	p.Leu373fs	3	NM_203500.2	20.5	810		487.6	n/a	-	yes	OK
B8308-20-A-nNGM_S7_L001_R1_001	CD-B1-05	biopsy	70	25.08.2020	Qiagen FFPE AllPrep Kit	77	10.52	170	170	hg19	chr12:25398285	KRAS	c.34G>T	p.Gly12Cys	2	NM_004985.4	17.89	-9.41	8722	Pathogenic​	path	activating		2851492	1589399	90.15	88.32	1.64:1	143.53	373.41	B8308-20-A-nNGM_S7_L001_R1_001	Illumina MiSeq	Qiagen nNGMv2 Nextera XT	CLC 20.0.4	hg19	chr12:25398285	KRAS	c.34G>T	p.Gly12Cys	2	NM_033360.2	27.3	325		487.6	n/a	-	yes	OK
B8308-20-A-nNGM_S7_L001_R1_001	CD-B1-05	biopsy	70	25.08.2020	Qiagen FFPE AllPrep Kit	77	10.52	170	170	hg19	chr19:1221324	STK11	c.851_855del	p.Asp284AlafsTer6	6	NM_000455.4	24.53	-2.37	2197	-	lik path	inactivating		2851492	1589399	90.15	88.32	1.64:1	143.53	373.41	B8308-20-A-nNGM_S7_L001_R1_001	Illumina MiSeq	Qiagen nNGMv2 Nextera XT	CLC 20.0.4	hg19	chr19:1221324	STK11	c.851_855del	p.Asp284fs	6	NM_000455.4	26.9	702		487.6	n/a	-	yes	OK
B8568-20-A-nNGM_S5_L001_R1_001	CD-B1-06	biopsy	30	01.09.2020	Qiagen FFPE AllPrep Kit	20	9.02	60	60	hg19	chr19:10602496	KEAP1	c.1082C>T	p.Pro361Leu	3	NM_012289.3	15.01	1.61	2145	-	VUS	inactivating		2154059	998624	91.21	88.83	2.02:1	180.39	367.89	B8568-20-A-nNGM_S5_L001_R1_001	Illumina MiSeq	Qiagen nNGMv2 Nextera XT	CLC 20.0.4	hg19	chr19:10602496	KEAP1	c.1082C>T	p.Pro361Leu	3	NM_203500.2	13.4	1075		851.8	n/a	-	yes	OK
B8568-20-A-nNGM_S5_L001_R1_001	CD-B1-06	biopsy	30	01.09.2020	Qiagen FFPE AllPrep Kit	20	9.02	60	60	hg19	chr12:25398285	KRAS	c.34G>T	p.Gly12Cys	2	NM_004985.4	16.39	2.19	5851	Pathogenic​	path	activating		2154059	998624	91.21	88.83	2.02:1	180.39	367.89	B8568-20-A-nNGM_S5_L001_R1_001	Illumina MiSeq	Qiagen nNGMv2 Nextera XT	CLC 20.0.4	hg19	chr12:25398285	KRAS	c.34G>T	p.Gly12Cys	2	NM_033360.2	14.2	713		851.8	n/a	-	yes	OK
B8568-20-A-nNGM_S5_L001_R1_001	CD-B1-06	biopsy	30	01.09.2020	Qiagen FFPE AllPrep Kit	20	9.02	60	60	hg19	chr17:7578188	TP53	c.661G>T	p.Glu221Ter	6	NM_000546.5	12.99	-1.21	4141	Pathogenic​	path	inactivating		2154059	998624	91.21	88.83	2.02:1	180.39	367.89	B8568-20-A-nNGM_S5_L001_R1_001	Illumina MiSeq	Qiagen nNGMv2 Nextera XT	CLC 20.0.4	hg19	chr17:7578188	TP53	c.661G>T	p.Glu221Ter	6	NM_000546.5	14.2	713		851.8	n/a	-	yes	OK
B8882-20-A-nNGM_S4_L001_R1_001	CD-B1-07	pleural effusion	10	15.09.2020	Qiagen FFPE AllPrep Kit	206	10.62	183	183	hg19	chr7:140453136	BRAF	c.1799T>A	p.Val600Glu	15	NM_004333.4	8.24	0.24	5848	Pathogenic​	path	activating		2190056	1519025	90.83	89.75	1.32:1	166.53	377.00	B8882-20-A-nNGM_S4_L001_R1_001	Illumina MiSeq	Qiagen nNGMv2 Nextera XT	CLC 20.0.4	hg19	chr7:140453136	BRAF	c.1799T>A	p.Val600Glu	15	NM_004333.4	8	1312		1106.2	n/a	-	yes	OK
B8882-20-A-nNGM_S4_L001_R1_001	CD-B1-07	pleural effusion	10	15.09.2020	Qiagen FFPE AllPrep Kit	206				hg19	chr17:7577577	TP53	c.704delA	p.Asn235fs	7	NM_000546.5	1.8	-0.9	5227	-	VUS	VUS	low freq - not called with somatic default filter	2190056	1519025	90.83	89.75	1.32:1	166.53	377.00	B8882-20-A-nNGM_S4_L001_R1_001	Illumina MiSeq	Qiagen nNGMv2 Nextera XT	CLC 20.0.4	hg19	chr17:7577577	TP53	c.704delA	p.Asn235fs	7	NM_000546.5	2.7	931		1106.2	n/a	-	yes	OK
Z980-20-A-nNGM_S1_L001_R1_001	CD-B1-08	n.a.	50	04.05.2020	Qiagen FFPE AllPrep Kit	71	9.93	113	113	hg19	chr7:55249061	EGFR	c.2359C>T	p.Gln787Ter	20	NM_005228.4	50.6	-1.7	3721	Uncertainsignificance​	VUS	activating		1208406	796177	91.07	89.77	1.39:1	167.15	309.84	Z980-20-A-nNGM_S1_L001_R1_001	Illumina MiSeq	Qiagen nNGMv2 Nextera XT	CLC 20.0.4	hg19	chr7:55249061	EGFR	c.2359C>T	p.Gln787Ter	20	NM_005228.3	52.3	3188		n/a	n/a	-	yes	OK
Z980-20-A-nNGM_S1_L001_R1_001	CD-B1-08	n.a.	50	04.05.2020	Qiagen FFPE AllPrep Kit	72	9.93	113	113	hg19	chr12:25398284	KRAS	c.35G>A	p.Gly12Asp	2	NM_004985.4	4.48	0.28	4238	Pathogenic​	path	activating		1208406	796177	91.07	89.77	1.39:1	167.15	309.84	Z980-20-A-nNGM_S1_L001_R1_001	Illumina MiSeq	Qiagen nNGMv2 Nextera XT	CLC 20.0.4	hg19	chr12:25398284	KRAS	c.35G>A	p.Gly12Asp	2	NM_033360.2	4.2	23117		n/a	n/a	-	yes	OK
B11109-20-I2-A-nNGM_S11_L001_R1_001	CD-B2-09	biopsy	70	25.08.2020	Qiagen FFPE AllPrep Kit	38	10.15	132	132	hg19	chr17:7578412	TP53	c.518T>A	p.Val173Glu	5	NM_000546.5	29.52	1.62	2541	Likelypathogenic​	lik path	inactivating		995092	738671	91.4	90.5	1.24:1	168.9	329.92	B11109-20-I2-A-nNGM_S11_L001_R1_001	Illumina MiSeq	Qiagen nNGMv2 Nextera XT	CLC 20.0.4	hg19	chr17:7578412	TP53	c.518T>A	p.Val173Glu	5	NM_000546.5	27.9	4304		6020	n/a	-	yes	OK
B11109-20-I2-A-nNGM_S11_L001_R1_001	CD-B2-09	biopsy	70	25.08.2020	Qiagen FFPE AllPrep Kit	38				hg19	chr7:116411882	MET	c.2942-21_2942-17delinsAGAA	Intron 13/splice site	I13	NM_001127500.2	28.7	-2.7	4274	-	lik path	Exon 14 skipping	only called with MET Intron filter settings	995092	738671	91.4	90.5	1.24:1	168.9	329.92	B11109-20-I2-A-nNGM_S11_L001_R1_001	Illumina MiSeq	Qiagen nNGMv2 Nextera XT	CLC 20.0.4	hg19	chr7:116411882	MET	c.2942-21_2942-17delinsAGAA	splice site	I13	NM_001127500.2	31.4	13947		6020	n/a	-	yes	OK
B11352-20-A-nNGM_S8_L001_R1_001	CD-B2-10	biopsy	40	21.08.2020	Qiagen FFPE AllPrep Kit	71	10.83	211	211	hg19	chr17:37880981	ERBB2	c.2313_2324dup	p.Tyr772_Ala775dup	20	NM_004448.3	33.17	3.87	3295	Likelypathogenic​	lik path	activating		1123704	544089	86.84	84.96	1.94:1	142.56	286.72	B11352-20-A-nNGM_S8_L001_R1_001	Illumina MiSeq	Qiagen nNGMv2 Nextera XT	CLC 20.0.4	hg19	chr17:37880981	ERBB2	c.2313_2324dup	p.Ala775_Gly776insTyrValMetAla	20	NM_004448.2	29.3	618		610	n/a	-	yes	OK
B11474-20-IV-A-nNGM_S10_L001_R1_001	CD-B2-11	biopsy	50	17.09.2020	Qiagen FFPE AllPrep Kit	51	10.88	219	219	hg19	chr4:1808859	FGFR3	c.2291C>T	p.Ser764Leu	18	NM_000142.4	14.08	-7.42	284	Uncertainsignificance​	VUS	VUS		1099860	898398	91.32	90.89	1.12:1	139.41	331.09	B11474-20-IV-A-nNGM_S10_L001_R1_001	Illumina MiSeq	Qiagen nNGMv2 Nextera XT	CLC 20.0.4	hg19	chr4:1808859	FGFR3	c.2291C>T	p.Ser764Leu	18	NM_000142.4	21.5	377		927	n/a	-	yes	OK
B11474-20-IV-A-nNGM_S10_L001_R1_001	CD-B2-11	biopsy	50	17.09.2020	Qiagen FFPE AllPrep Kit	51	10.88	219	219	hg19	chr17:7577535	TP53	c.746G>T	p.Arg249Met	7	NM_000546.5	38.42	-2.28	3071	Conflictinginterpretationsofpathogenicity​<p>Pathogenic(1);Likelypathogenic(16);Uncertainsignificance(1)</p>	lik path	inactivating		1099860	898398	91.32	90.89	1.12:1	139.41	331.09	B11474-20-IV-A-nNGM_S10_L001_R1_001	Illumina MiSeq	Qiagen nNGMv2 Nextera XT	CLC 20.0.4	hg19	chr17:7577535	TP53	c.746G>T	p.Arg249Met	7	NM_000546.5	40.7	597		927	n/a	-	yes	OK
B11474-20-IV-A-nNGM_S10_L001_R1_001	CD-B2-11	biopsy	50	17.09.2020	Qiagen FFPE AllPrep Kit	51	10.88	219	219	hg19	chr17:7577550	TP53	c.731G>T	p.Gly244Val	7	NM_000546.5	37.02	-1.48	3069	Likelypathogenic​	lik path	inactivating		1099860	898398	91.32	90.89	1.12:1	139.41	331.09	B11474-20-IV-A-nNGM_S10_L001_R1_001	Illumina MiSeq	Qiagen nNGMv2 Nextera XT	CLC 20.0.4	hg19	chr17:7577550	TP53	c.731G>T	p.Gly244Val	7	NM_000546.5	38.5	650		927	n/a	-	yes	OK
B11849-20-A-nNGM_S9_L001_R1_001	CD-B2-12	biopsy	80	30.09.2020	Qiagen FFPE AllPrep Kit	21.4	10.03	121	121	hg19	chr10:123298115	FGFR2	c.738_739delinsTT	p.Asp247Tyr	6	NM_000141.4	64.47	2.37	532	-	VUS	VUS		233948	188653	92.55	92.25	1.08:1	99.63	104.51	B11849-20-A-nNGM_S9_L001_R1_001	Illumina MiSeq	Qiagen nNGMv2 Nextera XT	CLC 20.0.4	hg19	chr10:123298115	FGFR2	c.738_739delinsTT	p.Asp247Tyr	6	NM_000141.4	62.1	1347		870.3	n/a	-	yes	OK
B11849-20-A-nNGM_S9_L001_R1_001	CD-B2-12	biopsy	80	30.09.2020	Qiagen FFPE AllPrep Kit	21.4	10.03	121	121	hg19	chr3:178928073	PIK3CA	c.1352_1369del	p.Gly451_Asn457delinsAsp	8	NM_006218.3	81.39	60.79	1053	-	VUS	VUS		233948	188653	92.55	92.25	1.08:1	99.63	104.51	B11849-20-A-nNGM_S9_L001_R1_001	Illumina MiSeq	Qiagen nNGMv2 Nextera XT	CLC 20.0.4	hg19	chr3:178928073	PIK3CA	c.1352_1369del	p.Gly451_Asn457delinsAsp	8	NM_006218.2	20.6	1388		870.3	n/a	-	yes	OK
B14124-20-II4-A-nNGM_S4_L001_R1_001	CD-B2-13	n.a.	80	20.11.2020	Qiagen FFPE AllPrep Kit	23	9.71	97	97	hg19	chr17:7578212	TP53	c.636del	p.Arg213AspfsTer34	6	NM_000546.5	78.38	1.68	3483	Uncertainsignificance​	lik path	inactivating		1047139	816835	92.19	91.50	1.20:1	169.96	332.56	B14124-20-II4-A-nNGM_S4_L001_R1_001	Illumina MiSeq	Qiagen nNGMv2 Nextera XT	CLC 20.0.4	hg19	chr17:7578212	TP53	c.636del	p.Arg213fs	6	NM_000546.5	76.7	284		577.6	n/a	-	yes	OK
B14312-20-A-nNGM_S6_L001_R1_001	CD-B2-14	n.a.	60	02.12.2020	Qiagen FFPE AllPrep Kit	158	10.48	166	166	hg19	chr12:25398282	KRAS	c.37G>T	p.Gly13Cys	2	NM_004985.4	22.84	-0.56	5920	Pathogenic​	path	activating		1065417	796454	87.61	86.39	1.24:1	137.16	303.73	B14312-20-A-nNGM_S6_L001_R1_001	Illumina MiSeq	Qiagen nNGMv2 Nextera XT	CLC 20.0.4	hg19	chr12:25398282	KRAS	c.37G>T	p.Gly13Cys	2	NM_033360.2	23.4	589		602.6	n/a	-	yes	OK
B14312-20-A-nNGM_S6_L001_R1_001	CD-B2-14	n.a.	60	02.12.2020	Qiagen FFPE AllPrep Kit	158	10.48	166	166	hg19	chr9:87570373	NTRK2	c.2113C>A	p.Leu705Met	19	NM_006180.4	8.01	0.41	1236	-	VUS	VUS		1065417	796454	87.61	86.39	1.24:1	137.16	303.73	B14312-20-A-nNGM_S6_L001_R1_001	Illumina MiSeq	Qiagen nNGMv2 Nextera XT	CLC 20.0.4	hg19	chr9:87570373	NTRK2	c.2113C>A	p.Leu705Met	19	NM_006180.3	7.6	1634		602.6	n/a	-	yes	OK
B14312-20-A-nNGM_S6_L001_R1_001	CD-B2-14	n.a.	60	02.12.2020	Qiagen FFPE AllPrep Kit	158	10.48	166	166	hg19	chr19:1207076	STK11	c.169dup	p.Glu57GlyfsTer106	1	NM_000455.4	22.98	5.88	1240	Pathogenic/Likelypathogenic​	path	inactivating		1065417	796454	87.61	86.39	1.24:1	137.16	303.73	B14312-20-A-nNGM_S6_L001_R1_001	Illumina MiSeq	Qiagen nNGMv2 Nextera XT	CLC 20.0.4	hg19	chr19:1207076	STK11	c.169dup	p.Glu57fs	1	NM_000455.4	17.1	521		602.6	n/a	-	yes	OK
B14361-20-II2-A-nNGM_S16_L001_R1_001	CD-B2-15	biopsy	10	20.11.2020	Qiagen FFPE AllPrep Kit	102	9.78	102	102	hg19	failed						n/a							7125	6460	89.92	89.91	1.00:1	164.51	12.72	B14361-20-II2-A-nNGM_S16_L001_R1_001	Illumina MiSeq	Qiagen nNGMv2 Nextera XT	CLC 20.0.4	hg19	wt						n/a			1093.5	n/a	-	yes	OK
B14591-20-A-nNGM_S14_L001_R1_001	CD-B2-16	biopsy	80	20.11.2020	Qiagen FFPE AllPrep Kit	35	9.95	115	115	hg19	wt						n/a							824424	654195	90.74	90.13	1.17:1	168.38	306.96	B14591-20-A-nNGM_S14_L001_R1_001	Illumina MiSeq	Qiagen nNGMv2 Nextera XT	CLC 20.0.4	hg19	wt						n/a			361.8	n/a	-	yes	OK
B14757-20-A-nNGM_S5_L001_R1_001	CD-B2-17	biopsy	80	02.12.2020	Qiagen FFPE AllPrep Kit	106	9.13	65	65	hg19	chr12:25398284	KRAS	c.35G>T	p.Gly12Val	2	NM_004985.4	61.17	4.27	6531	Pathogenic​	path	activating		962089	647425	91.20	90.00	1.39:1	156.36	294.38	B14757-20-A-nNGM_S5_L001_R1_001	Illumina MiSeq	Qiagen nNGMv2 Nextera XT	CLC 20.0.4	hg19	chr12:25398284	KRAS	c.35G>T	p.Gly12Val	2	NM_033360.2	56.9	429		2124	n/a	-	yes	OK
B14757-20-A-nNGM_S5_L001_R1_001	CD-B2-17	biopsy	80	02.12.2020	Qiagen FFPE AllPrep Kit	106	9.13	65	65	hg19	chr10:43613908	RET	c.2372A>T	p.Tyr791Phe	13	NM_020630.4	44.85	1.25	874	Conflictinginterpretationsofpathogenicity​<p>Pathogenic(1);Uncertainsignificance(2);Benign(6);Likelybenign(13)</p>	VUS	activating		962089	647425	91.20	90.00	1.39:1	156.36	294.38	B14757-20-A-nNGM_S5_L001_R1_001	Illumina MiSeq	Qiagen nNGMv2 Nextera XT	CLC 20.0.4	hg19	chr10:43613908	RET	c.2372A>T	p.Tyr791Phe	13	NM_020975.6	43.6	461		2124	n/a	-	yes	OK
B14757-20-A-nNGM_S5_L001_R1_001	CD-B2-17	biopsy	80	02.12.2020	Qiagen FFPE AllPrep Kit	106	9.13	65	65	hg19	chr17:7578470	TP53	c.460delinsTT	p.Gly154LeufsTer27	5	NM_000546.5	50.5	3	2703	-	lik path	inactivating		962089	647425	91.20	90.00	1.39:1	156.36	294.38	B14757-20-A-nNGM_S5_L001_R1_001	Illumina MiSeq	Qiagen nNGMv2 Nextera XT	CLC 20.0.4	hg19	chr17:7578470	TP53	c.460delinsTT	p.Gly154fs	5	NM_000546.5	47.5	936		2124	n/a	-	yes	OK
B14777-20-A-nNGM_S15_L001_R1_001	CD-B2-18	biopsy	n.a.	17.12.2020	Qiagen FFPE AllPrep Kit	392	8.63	46	46		wt						n/a							903849	653342	91.66	90.76	1.31:1	200.56	321.48	B14777-20-A-nNGM_S15_L001_R1_001	Illumina MiSeq	Qiagen nNGMv2 Nextera XT	CLC 20.0.4	hg19	wt						n/a			926.1	n/a	-	yes	OK
B16288-20-III5-A-nNGM_S7_L001_R1_001	CD-B2-19	biopsy	50	09.12.2020	Qiagen FFPE AllPrep Kit	116	9.8	103	103	hg19	chr19:10602461	KEAP1	c.1116del	p.Leu373CysfsTer27		NM_012289.3	19.35		1085	-	lik path	inactivating		1057130	697398	84.65	82.95	1.37:1	159.63	356.09		Illumina MiSeq	Qiagen nNGMv2 Nextera XT					not called				n/a				n/a	-	yes	DISCREPANT
B16288-20-III5-A-nNGM_S7_L001_R1_001	CD-B2-19	biopsy	50	09.12.2020	Qiagen FFPE AllPrep Kit	116	9.8	103	103	hg19	chr12:25398285	KRAS	c.34G>T	p.Gly12Cys	2	NM_004985.4	13.68	0.88	4509	Pathogenic​	path	activating		1057130	697398	84.65	82.95	1.37:1	159.63	356.09	B16288-20-III5-A-nNGM_S7_L001_R1_001	Illumina MiSeq	Qiagen nNGMv2 Nextera XT	CLC 20.0.4	hg19	chr12:25398285	KRAS	c.34G>T	p.Gly12Cys	2	NM_033360.2	12.8	281		489.5	n/a	-	yes	OK
B16288-20-III5-A-nNGM_S7_L001_R1_001	CD-B2-19	biopsy	50	09.12.2020	Qiagen FFPE AllPrep Kit	116	9.8	103	103	hg19	chr19:1221324	STK11	c.851_855del	p.Asp284AlafsTer6	6	NM_000455.4	16.1	-2.3	876	-	lik path	inactivating		1057130	697398	84.65	82.95	1.37:1	159.63	356.09	B16288-20-III5-A-nNGM_S7_L001_R1_001	Illumina MiSeq	Qiagen nNGMv2 Nextera XT	CLC 20.0.4	hg19	chr19:1221324	STK11	c.851_855del	p.Asp284fs	6	NM_000455.4	18.4	501		489.5	n/a	-	yes	OK
B5883-20-A-nNGM_S3_L001_R1_001	CD-B2-20	biopsy	70	21.07.2020	Qiagen FFPE AllPrep Kit	59.4	10.43	160	160	hg19	chr7:55242464	EGFR	c.2235_2249del	p.Glu746_Ala750del	19	NM_005228.4	34.54	-3.36	6340	drugresponse​	path	activating		1161959	823604	90.57	89.48	1.30:1	134.57	291.61	B5883-20-A-nNGM_S3_L001_R1_001	Illumina MiSeq	Qiagen nNGMv2 Nextera XT	CLC 20.0.4	hg19	chr7:55242464	EGFR	c.2235_2249del	p.Glu746_Ala750del	19	NM_005228.3	37.9	4115		n/a	n/a	-	yes	OK
B5883-20-A-nNGM_S3_L001_R1_001	CD-B2-20	biopsy	70	21.07.2020	Qiagen FFPE AllPrep Kit	59.4	10.43	160	160	hg19	chr17:7578463	TP53	c.467G>C	p.Arg156Pro	5	NM_000546.5	24.91	10.71	1618	Uncertainsignificance​	VUS	inactivating		1161959	823604	90.57	89.48	1.30:1	134.57	291.61	B5883-20-A-nNGM_S3_L001_R1_001	Illumina MiSeq	Qiagen nNGMv2 Nextera XT	CLC 20.0.4	hg19	chr17:7578463	TP53	c.467G>C	p.Arg156Pro	5	NM_000546.5	14.2	4942		n/a	n/a	-	yes	OK
B8648-18-A-nNGM_S1_L001_R1_001	CD-B2-21	biopsy	n.a.	03.07.2018	Qiagen GeneRead FFPE Kit	56	10.87	217	217	hg19	chr3:41266113	CTNNB1	c.110C>T	p.Ser37Phe	3	NM_001904.3	38.37	2.87	2455	Pathogenic/Likelypathogenic​		activating		1229919	870482	90.78	89.91	1.25:1	126.43	269.23	B8648-18-A-nNGM_S1_L001_R1_001	Illumina MiSeq	Qiagen nNGMv1 Nextera XT	CLC 5	hg19	chr3:41266113	CTNNB1	c.110C>T	p.Ser37Phe	3	NM_001904.3	35.5	xxx		n/a	n/a	-	yes	OK
B8648-18-A-nNGM_S1_L001_R1_001	CD-B2-21	biopsy	n.a.	03.07.2018	Qiagen GeneRead FFPE Kit	56	10.87	217	217	hg19	chr7:55259515	EGFR	c.2573T>G	p.Leu858Arg	21	NM_005228.4	21.77	5.17	6646	drugresponse​	path	activating		1229919	870482	90.78	89.91	1.25:1	126.43	269.23	B8648-18-A-nNGM_S1_L001_R1_001	Illumina MiSeq	Qiagen nNGMv1 Nextera XT	CLC 5	hg19	chr7:55259515	EGFR	c.2573T>G	p.Leu858Arg	21	NM_005228.3	16.6	xxx		n/a	n/a	-	yes	OK
B8648-18-A-nNGM_S1_L001_R1_001	CD-B2-21	biopsy	n.a.	03.07.2018	Qiagen GeneRead FFPE Kit	56	10.87	217	217	hg19	chr7:55249071	EGFR	c.2369C>T	p.Thr790Met	20	NM_005228.4	11.09	-14.91	4248	drugresponse​	res	activating		1229919	870482	90.78	89.91	1.25:1	126.43	269.23	B8648-18-A-nNGM_S1_L001_R1_001	Illumina MiSeq	Qiagen nNGMv1 Nextera XT	CLC 5	hg19	chr7:55249071	EGFR	c.2369C>T	p.Thr790Met	20	NM_005228.3	26	xxx		n/a	n/a	-	yes	OK
E9668-18-A-nNGM_S2_L001_R1_001	CD-B2-23	n.a.	n.a.	04.07.2018	Qiagen GeneRead FFPE Kit	15.1	10.76	201	201	hg19	chr7:55259515	EGFR	c.2573T>G	p.Leu858Arg	21	NM_005228.4	23.06	7.26	4263	drugresponse​	path	activating		1339987	942679	90.61	89.63	1.29:1	114.74	322.46	E9668-18-A-nNGM_S2_L001_R1_001	Illumina MiSeq	Qiagen nNGMv1 Nextera XT	CLC 5	hg19	chr7:55259515	EGFR	c.2573T>G	p.Leu858Arg	21	NM_005228.3	15.8	xxx		n/a	n/a	-	yes	OK
E9668-18-A-nNGM_S2_L001_R1_001	CD-B2-23	n.a.	n.a.	04.07.2018	Qiagen GeneRead FFPE Kit	15.1	10.76	201	201	hg19	chr7:55259521	EGFR	c.2579A>T	p.Lys860Ile	21	NM_005228.4	22.75	0.75	4316	-	VUS	VUS		1339987	942679	90.61	89.63	1.29:1	114.74	322.46	E9668-18-A-nNGM_S2_L001_R1_001	Illumina MiSeq	Qiagen nNGMv1 Nextera XT	CLC 5	hg19	chr7:55259521	EGFR	c.2579A>T	p.Lys860Ile	21	NM_005228.3	22	xxx		n/a	n/a	-	yes	OK
Z5617-20-A-nNGM_S12_L001_R1_001	CD-B2-24	biopsy	60	12.01.2021	Qiagen FFPE AllPrep Kit	87	9.55	87	87	hg19	chr10:123274734	FGFR2	c.1184T>A	p.Val395Asp	9	NM_000141.4	23.17	-2.83	2184	-	VUS	VUS		1293566	910013	90.49	89.60	1.26:1	114.06	248.99	Z5617-20-A-nNGM_S12_L001_R1_001	Illumina MiSeq	Qiagen nNGMv2 Nextera XT	CLC 20.0.4	hg19	chr10:123274734	FGFR2	c.1184T>A	p.Val395Asp	9	NM_022970.	26	317		145.7	n/a	-	yes	OK
Z5617-20-A-nNGM_S12_L001_R1_001	CD-B2-24	biopsy	60	12.01.2021	Qiagen FFPE AllPrep Kit	87	9.55	87	87	hg19	chr17:7578406	TP53	c.524G>A	p.Arg175His	5	NM_000546.5	35.95	3.05	2957	Pathogenic​	path	inactivating		1293566	910013	90.49	89.60	1.26:1	114.06	248.99	Z5617-20-A-nNGM_S12_L001_R1_001	Illumina MiSeq	Qiagen nNGMv2 Nextera XT	CLC 20.0.4	hg19	chr17:7578406	TP53	c.524G>A	p.Arg175His	5	NM_000546.5	32.9	100		145.7	n/a	-	yes	OK
