# Supplementary material for: Development, testing and validation of a targeted NGS-panel for the detection of actionable mutations in lung cancer (NSCLC) using anchored multiplex PCR technology in a multicentric setting
Source: Pathol Oncol Res. 2024 Mar 28;30:1611590. doi: 10.3389/pore.2024.1611590 (PMC11006983; doi:10.3389/pore.2024.1611590)
Supplement: Supplementary file 5 [file Table5.XLSX]

## Sheet: Sup Table 5 Horizon control
Supplemental Table 5: Detailed sequencing results of the Horizon OncoSpan controls.
						CB				CC				Horizon
Genomic Location	Gene	HGVSc	HGVSp	Exon	Ref ID	Depth	AO	AF (%)	difference to Horizon (%)	Depth	AO	AF (%)	difference to Horizon (%)	NGS AF (%)	acceptance criteria (%)
chr7:140453136	BRAF	c.1799T>A	p.Val600Glu	15|18	NM_004333.4	4121	547	13.27	2.57	2378	297	12.49	1.79	10.7	7.49 - 13.91
chr3:41266101	CTNNB1	c.98C>A	p.Ser33Tyr	3|15	NM_001904.3	4471	1407	31.47	-1.03	2341	703	30.03	-2.47	32.5	n/a
chr3:41266133	CTNNB1	c.133_135del	p.Ser45del	3|15	NM_001904.3	4614	413	8.95	-1.05	2377	209	8.79	-1.21	10	n/a
chr7:55241707	EGFR	c.2155G>A	p.Gly719Ser	18|28	NM_005228.4	4112	1007	24.49	-0.01	12128	2850	23.5	-1	24.5	22.10 - 27.00
chr7:55242464	EGFR	c.2235_2249del	p.Glu746_Ala750del	19|28	NM_005228.4	5497	75	1.36	-0.54	13541	325	2.4	0.5	1.9	1.30 - 2.50
chr7:55249071	EGFR	c.2369C>T	p.Thr790Met	20|28	NM_005228.4	4161	40	0.96	0.06	13902	172	1.24	0.34	0.9	0.60 - 1.20
chr7:55259515	EGFR	c.2573T>G	p.Leu858Arg	21|28	NM_005228.4	6587	179	2.72	-0.08	15742	726	4.61	1.81	2.8	1.68 - 3.92
chr12:25398284	KRAS	c.35G>A	p.Gly12Asp	2|5	NM_004985.4	4471	233	5.21	-1.09	11235	1119	9.96	3.66	6.3	5.00 - 7.60
chr12:25398281	KRAS	c.38G>A	p.Gly13Asp	2|5	NM_004985.4	4464	670	15.01	0.01	11231	1675	14.91	-0.09	15	12.00 - 18.00
chr7:116339847	MET	c.713del	p.Leu238TyrfsTer25	2|21	NM_001127500.2	2173	115	5.29	-1.71	1223	76	6.21	-0.79	7	n/a
chr1:115256530	NRAS	c.181C>A	p.Gln61Lys	3|7	NM_002524.4	4966	387	7.79	-4.71	8265	1054	12.75	0.25	12.5	10.00 - 15.00
chr3:178936091	PIK3CA	c.1633G>A	p.Glu545Lys	10|21	NM_006218.3	2377	121	5.09	-3.71	2376	637	26.81	18.01	8.8	7.00 - 10.60
chr3:178952085	PIK3CA	c.3140A>G	p.His1047Arg	21|21	NM_006218.3	3975	659	16.58	-0.92	3229	588	18.21	0.71	17.5	14.00 - 21.00
